# Supplementary material for: Prevalence and associated factors of alexithymia among adult prisoners in China: a cross-sectional study
Source: BMC Psychiatry. 2017 Aug 3;17:287. doi: 10.1186/s12888-017-1443-7 (PMC5541430; doi:10.1186/s12888-017-1443-7)
Supplement: Additional file 1: — Data used in this paper. Description of data: data of socio-demographic information and associated factors of alexithymia among adult prisoners in China. (XLS 1407 kb) [file 12888_2017_1443_MOESM1_ESM.xls]

## Sheet: data
A1	A2	A3	A4	A5	A6	A7	A8	A9	A10	A11	A12	A13	A14	A15	A16	A17	A18	A19	A20	B1	B2	B3	B4	B5	B6	B7	B8	B9	B10	B11	B12	B13	B14	B15	B16	B17	B18	B19	B20	B21	B22	B23	B24	B25	B26	B27	B28	B29性	E1
2	5	5	3	3	5	5	1	5	2	1	2	5	2	5	5	3	2	1	4	2	2	3																						3	1	1	4	0	0
1	2	1	3	3	1	4	5	1	1	4	4	1	3	5	4	4	5	1	3	1	2	3	2	1	1	2	2	1	1	2	2	5	5	5	4	3	3	4	3	2	3	3	2	2	4	3	3	0
3	4	4	3	2	2	4	1	4	2	3	1	1	1	3	1	1	2	2	4	1	1	1	1	1	1	1	1	4	3	4	4	1	4	4	5	5	3	4	1	1	3	1	1	4	2	1	4	18	2
4	4	3	2	2	2	4	4	4	2	2	3	3		2	2	4	1	1	3	4	1	1	1	1	5	1	1	1	1	1	1	1	1	1	4	1	1	1	1	1	4	1	1	1	2	1	1	22
2	4	4	3	2	2	4	2	3	2	4	4	3	3	2	5	4	2	2	3	2	2	3	1	3	1	1	1	1	1	1	1	2	1	1	2	1	1	1	1	1	2	1	1	1	2	1	1	21	2
4	4	2	4	4	4	3	4	4	4	4	4	4	3	4	4	3	3	3	3	1	3	1	1	2	1	3	1	4	5	4	4	2	4	4	4	3	3	4	1	1	2	1	1	4	2	1	2		1
1	2	1	1	1	2	1	1	4	4	2	1	1	1	1	5	1	4	3	2	1	1	1	1	1	1	1	1	1	1	1	5	5	1	1	5	1	1	1	1	1	4	1	1	1	1	1	1	23	1
4	4	4	2	2	4	4	4	4	2	3	3	3	4	2	3	4	2	2	4	5	1		2	1	5	1	1	5	5		1	1	1	1	5	1	1	1	1	1	1	1	1	1	5	1	1		0
4	2	2	2	2	2	2	2	4	2	4	2	2	2	2	2	2	2	2	4	1	1	2	1	1	1	1	1	1	1	1	1	1	1	1	3	1	1	1	1	1	3	2	1	1	1	1	1	25	0
5	4	3	4	3	2	4	2	4	2	4	3	3	3	4	5	4	2	2	4	1	2	2	1	2	1	1	1	1	1	1	1	1	3	1	4	1	3	1	1	1	4	1	1	1	1	1	1	16	0
5	5	3	4	3	3	5	2	4	2	5	2	3	5	3	4	5	3	1	3	1	2	1	1	2	1	2	2	1	5	1	1	3	1	1	1	1	1	3	1	1	2	1	1	1	1	1	1		0
5	4	5	5	3	3		2	4	2	3	4	4	5	2	4	5	4	2	3	5	1	1	1	2	1	2	1	1	5	1	1	2	1	2	1	1	1	3	1	1	3	1	1	1	1	1	1	21	0
1	1	1	1	1	2	1	1	2	1	2	1	1	1	1	5	1	5	1	1	1	1	1	1	1	1	1	1	1	1	1	1	1	1	1	5	1	1	1	1	1	5	1	1	1	1	1	1		0
5	5	1	2	3	1	5	1	4	5	1	1	1	1	1	1	1	5	5	1	1	5	1	1	2	1	2	1	1	4	1	1	2	1	1	4	1	1	2	1	1	1	1	1	1	2	1	2	20	0
4	3	4	2	3	4	3	4	2	1	2	3	4	5	1	2	3	2	2	4	1	4	3	4	1	5	2	3	2	1	2	3	2	5	4	3	4	3	2	3	4	3	4	3	4	3	4	3	13	3
3	3	3	3	3	3	3	3	3	3	3	3	3	4	4	4	4	2	2	4	5	1	5	5	1	5	1	5	5	2	2	2	4	2	2	2	2	2	4	2	5	5	5	5	5	1	5	1	0	3
5	5	5	5	5	4	5	2	5	3	5	1	5	4	1	5	5	1	5	1	5	5	5	1	5	5	5	1	5	1	5	5	5	5	1	1	5	5	5	1	1	1	1	5	5	5	1	5	22	3
4	5	5	5	1	3	3	4	3	4	4	4	5	4	4	3	4	3	2	3	3	3	3	3	2	2	3	3	3	2	4	3	2	3	4	3	4	3	4	3	4	3	3	4	2	3	3	2		3
4	4	2	4	4	4	4	4	4	2	4	2	2	4	2	2	2	2	2	2	1	1	1	1	1	1	1	1	1	3	1	1	1	1	1	2	1	1	1	1	1	1	1	1	1	5	1	1		1
4	5	5	2	4	4	3	5	5	1	3	1	1	1	3	2	5	5	3	5	1	1	2	3	1	1	5	1	4	3	1	1	1	2	1	3	1	3	4	1	1	3	1	1	1	5	1	1	22	3
1	4	4	4	4	4	1	3	2	2	2	1	1	4	4	4	4	4	5	1	1	1	2	1	1	1	2	2	1	4	1	1	1	1	1	2	1	1	1	1	1	2	1	1	1	4	1	2	17	1
5	4	5	2	2	4	5	5	4	1	3	3	3	5	5	5	5	2	2	3	1	2	1	1	1	5	2	1	1	4	1	1	1	1	1	4	1	1	2	1	1	4	1	1	1	1	1	1	26	2
5	5	5	5	3	5	5	3	4	3	4	3	5	5	3	5	5	1	2	3	4	2	2	1	3	3	4	3	1	2	2	2	4	3	1	2	1	3	4	2	2	1	2	1	2	4	2	4	17	3
5	5	5	5	1	5	5	2	4	2	5	5	1	3	1	3	5	1	5	5	1	1	3	1	1	1	1	1	1	1	1	1	1	1	1	5	1	1	1	1	1	5	1	1	1	1	1	1	28	1
5	5	5	5	1	5	5	2	5	4	4	4	5	5	1	3	5	1	5	5	1	1	3	1	1	1	1	1	1	5	1	1	1	1	1	5	1	1	1	1	1	3	1	1	1	1	1	1	21	1
4	3	4	3	4	4	3	1	4	1	2	4	4	1	1	3	5	3	4	5	1	1	3	1	2	1	1	1	1	2	1	1	1	3	1	4	1	1	1	1	1	2	1	1	1	1	1	2	20	0
4	4	2	4	2	4	4	2	2	2	4	2	2	4	2	2	4	2	4	2	3	4	1	4	5	1	4	3	3	1	1	2	5	5	3	1	1	3	4	1	1	1	1	1	1	4	1	4	18	3
																				1	1	5	5	1	1	5	1	5	3	5	5	1	5	1	5	5	5	1	3	1	1	1	1	1	1	1	5	16	3
2	1	1	4	4	3	3	2	3	3	5	2	4	1	4	1	4	4	5	2	2	5	2	3	4	1	3	2	5	1	1	2	5	4	1	1	3	4	5	3	1	4	1	1	4	5	3	2	0	0
4	3	3	4	3	4	4	1	3	1	2	3	3	1	2	3	4	2	2	2	1	5	1	1	1	1	1	1	1	3	1	1	1	1	1	4	1	1	1	1	1	4	1	1	1	1	1	1	19	3
4	4	4	4	3	4	3	4	4	2	2	3	4	4	4	3	4	2	2	4	1	1	1	1	1	1	1	1	1	3	1	1	1	1	1	5	1	1	1	2	1	5	1	1	1	1	1	1	17	2
4	2	3	1	4	3	3		2	3		1	3	1	4	3	5	3	2	2	2	3	5	1	3	5	2	2	1	3	3	2	2	2	4	2	2	5	2	1	2	4	2	4	2	3	4	4	4	0
4	4	5	3	4	3	4	1	3	1	4	3	2	1	1	2	4	5	3	5	1	2	3	1	5	1	1	1	1	2	1	1	1	2	1	4	1	1	1	1	1	2	1	1	1	1	1	3		1
4	4	4	3	2	4	4	1	4	2	1	1	4	1	1	1	1	2	5	1	1	1	1	1	1	1	3	1	1	5	1	5	5	1	1	2	1	1	1	1	1	1	1	1	1	4	1	4	20	3
3	4	5	2	4	2	4	4	4	2	4	2	4	2	4	4	4	2	2	4	2	2	1	1	3	3	5	2	1	2	1	1	4	1	1	1	1	3	5	1	1	1	1	1	3	4	1	5	20	2
2	3	4	2	2	4	2	4	2	4	2	2	2	4	2	4	2	4	4	4	3	1	1	1	5	3	1	1	1	4	1	1	1	1	1	3	1	1	1	1	1	1	1	1	1	1	1	3	1	1
1	2	3	4	4	2	3	3	4	2	4	4	4	4	3	3	1	5	5	1	2	5	1	2	3	4	4	1	3	3	2	2	2	5	2	2	1	1	3	3		2	2	4	4	3	3	3		0
1	1	1	5	2	4	4	4	4	2	4	4	1	1	1	1	1	5	5	1	1	1	1	1	1	1	1	1	5	5	1	1	1	1	1	5	2	1	1	1	1	5	1	1	1	3	1	3	27	2
4	4	3	4	2	4	4	2	3	2	2	2	1	2	2	4	2	2	3	2	1	3	2	1	2	1	2	1	1	4	1	1	2	2	1	1	1	2	1	1	1	4	1	1	4	5	3	2	20	1
3	4	2	2	3	3	4	4	2	2	2	2	2	3	2	2	4	2	4	2	5	1	1	1	2	1	1	1	1	1	1	1	2	4	1	5	1	3	1	1	1	3	1	1	1	2	1	5	27	2
1	4	4	3	4	2	4	3	2	4	2	2	2	2	3	4	4	3	2	3	4	3	3	1	3	3	5	1	1	3	1	1	2	3	2	1	1	1	5	1	1	4	1	4	1	5	1	3	20	2
1	4	4	4	2	4	4	1	4	4	3	2	4	1	1	4	4	3	2	2	1	1		1	1	1	2	1	1	4	1	1	1	1	1	5	1	1	1	1	1	1	1	1	1	2	1	1	18	2
1	2	2	3	5	1	1	2	3	5	1	1	1	3	2	4	4	3	4	3	1	4	1	2	5	2	5	3	1	1	1	1	5	1	2	4	2	3	4	1	3	1	1	1	1	5	1	5	0	3
3	3	3	3	4	2	4	2	3	1	3	2	3	4	2	2	3	3	3	4	1	2	1	1	5	1	5	1	1	2	1	1	2	1	1	2	1	1	2	1	1	3	1	1	2	2	2	2	17	1
3	2	3	3	3	3	2	3	4	3	2	2	4	3	4	4	3	4	2	4	5	1	2	2	2	1	1	1	1	5	1	1	2	3	2	3	1	1	2	1	1	4	1	1	1	2	1	3	21	2
4	3	5	2	3	2	4	4	3	2	4	2	3	5	4	4	5	2	3	3	2	4	2	1	5	2	5	5	2	5	2	3	3	5	1	3	1	5	2	1	1	4	1	1	3	3	1	3	19	1
4	4	3	4	3	3	4	3	4	2	2	2	2	2	2	3	4	4	3	2	1	1	2	1	1	1	2	1	1	2	1	1	1	2	1	1	1	1	1	1	1	1	1	1	1	1	1	1	19	1
4	4	4		3	3	3	3	3	2	3		2	3	2	2	2	4	2	4	1	1	1	1	1	1	5	4	1	1	1	1	1	1	1	5	1	2	1	1	1	1	1	1	1	1	1	1	18	1
4	4	2	5	2	4	2	3	5	4	3	4	5	2	3	5	4	2	3	2	4	2	1	1	1	1	1	1	1	5	1	1	1	1	1	5	5	1	2	1	1	1	1	1	1	1	1	1		2
4	4	4	4	4	4	4	2	4	2	4	2	4	4	2	2	4	2	2	2	1	1	2	1	1	1	1	1	1	2	1	1	1	2	1	4	1	1	1	1	1	5	1	1	1	2	1	1	18	1
2	3	4	3	2	3	4	3	1	4	3	4	5	4	3	3	3	2	2	3	1	3	2	1	5	2	5	3	2	3	2	2	4	3	5	4	1	3	1	3	3	4	3	2	1	5	1	5		2
1	3	3	3	3	3	3	2	3	3	3	3	3	3	3	4	3	3	3	3	1	1	1	1	3	1	1	1	1	2	1	2	4	1	1	2	1	1	1	1	1	2	1	1	1	1	1	4	17	0
4	4	2	4	2	4	4	4	4	2	4	4	4	4	4	4	4	4	2	4	2	3	1	1	4	2	3	2	1	3	1	1	4	1	1	2	1	1	4	1	1	2	1	1	1	1	1	1	19	0
2	3	3	4	2	2	2	1	4	3	3	2	1	2	3	3	2	1	2	3	5	3	1	1	1	1	1	1	1	1	1	1	1	1	1	2	1	1	1	3	1	4	2	2	1	1	1	4	19	0
3	4	3	3	4	3	3	1	3		3	1	3	4	2	2	3	5	2	2	1	1	1	1	1	1	1	1	1	4	1	1	1	1	1	5	1	1	1	1	1	1	1	1	1	1	1	1	20	0
4	4	4	3	4	3	4	3	4	2	3	4	3	3	2	3	4	3	2	3	2	2	2	1	1	1	5	1	5	2	3	3	1	5	5	5	5	3	3	3	3	3	3	3	3	3	3	3	28	1
2	2	2	2	2	4	3	2	2	3	2	3	3	3	3	4	4	2	3	4	4	2	1	1	1	1	1	1	1	1	1	1	1	1	1	5	1	1	1	1	1	5	1	1	1	1	1	1	24	3
1	1	1	4	3	2	3		2	3		2	3	2	3		3	1	3	5	1	4	1	1	5	1	5	1	1	2	2	2	4	2	1		1	2	5	2	2	1	2	2	1	4	1	4	20	0
3	4	3	4	2	2	5	2	3	5	3	4	5	3	2	3	4	3	3	2	3	2	2	1	2	4	3		3	4	4	4	3	3	5	5	3	4	1	3	4	4	3	3	4	2	4	3	25	1
2	2	1	2	2	2	4	2	2	3		2	2		2	4	2	2	2	5	1	1	1	1	4	1	1	1	1	3	1	1	1	1	1	3	1	1	2	1	1	5	1	1	1	2	1	1	19	0
4	4	4	3	1	5	3	3	3	3	3	5	3	5	5	3	5	1	1	3	1	3	3	2	5	3	4	3	1	2	2	4	2	2	2	2	4	2	4	2	2	2	2	3	3	4	3	4	0	1
4	4	2	4	3	3	4	2	3	2	4	2	4	2	1	2	4	3	3	2	1	1	1	1	3	1	3	1	1	3	1	1	2	2	1	1	1	1	3	2	1	1	1	1	1	2	1	4	20	1
4	3	4	4	3	2	4	2	4	2	3	3	2	4	4	3	2	4	2	2	1	1	1	1	3	1	3	3	1	1	1	1	2	1	1	2	1	3	2	1	1	5	1	1	1	1	1	1	19	0
1	1	1	1	1	4	4	1	1	5	1	1	1	5	1	5	5	1	1	5	1	1	1	1	1	1	1	1	1	1	1	1	1	1	1	5	1	1	1	1	1	4	1	1	1	1	1	1	28	2
4	4	3	4	3	4	4	3	4	2	4	3	4	4	2	2	2	3	3	4	1	2	5	1	3	1	1	1	1	2	1	1	2	1	1	3	1	2	3	2	1	2	1	1	1	1	1	2	19	0
5	4	4	3	2	3	3	3	4	2		3		4	1	1	3	4	1	4	1	2	1	5	3	1	1	1	1	1	1	1	5	4	1	1	5	2	5	5	1	1	3	1	2	5	1	5	88	0
4	4	3	4	2	4	4	4	4	2	4	4	4	4	4	4	4	4	2	4	1	3	1	1	3	3	3	2	1	4	1	1	5	2	1	1	2		5		1	1	2	1	2	5	4	5	25	0
1	4	2	3	4	1	3	1	1	1	3	2	2	1	3	2	2	2	2	2	2	2	1	1	2	1	1	1	1	3	1	1	1	1	1	3	1	2	2	1	1	3	1	1	1	1	1	1	18	0
4	3	4	4	3	3	4	1	4	3	3	2	3	5	2	4	4	3	4	1	5	5	1	4	5	4	5	1	2	1	1	5	5	1	4	1	1	5	5	1	2	1	1	1	5	5	4	4	0	0
2	3	2	5	5	5	4	4	5	3	4	4	4	4	4	2	2	3	3	2	1	1	1	1	1	1	2	1	1	1	1	1	2	1	1	4	1	1	2	1	1	4	1	1	1	2	1	2	22	0
1	1	1	5	5	1	2	2	2	3	2	2	2	2	4	4	2	4	2	4	1	2	1	1	2	1	2	1	1	3	1	1	3	1	1	3		1	2	1	1	2	1	1	1	2	1	3	18	0
4	2	2	3	2	3	3	4	3	2	3	3	2	2	2	4	4	2	3	2	1	5	1	1	1	1	1	1	1	3	1	1	1	2	1	5	1	1	1	2	1	4		2	2	2	1	1		1
4	4	3	4	4	2	2	2	2	4	4	4	2	2	4	2	2	2	4	2	1	3	1	1	3	1		1	2	3	1	1		1	1	1	1	2	3	1	1	5	1	1	1	4	1	1		0
2	3	4	5	1	2				4	3	5	4	1	2	4	5	4	3	1	1	1	1	1	1	1	1	1	1	4	1	1	1	1	1	5	1	1	1	1	1	1	1	1	1	1	1	5	18
2	2	4	3	2	3	3	2	4	2	2	2	4	2	2	3	4	3	2	4	1	2	1	1	2	1	1	5	1	1	1	1	2	2	1	5	1	2	1	1	2	1	1	1	4	5		3	19
4	4	4	3	2	5	4	2	4	2	4	2	3	2	4	4	4	2	2	4	3	4	1	3	1	4	3	5	1	1	1	2	5	2	1	1	1	2	5	1	1	1	1	1	1	5	1	5
4	4	4	2	2	4	4	4	4	2	4	4	4	4	4	4	4	2	2	4	3	3	1	1	5	1	2	1	1	1	1	1	2	1	1	4	1	1	5	5	1	1	1	1	4	3	1	1	25
3	2	3	3	4	2	4	5	5	1	4	5	5	5	5	5	5	1	1	5	5	1	1	1	1	1	1	1	1	1	1	1	1	1	1	4	1	1	5	1	1	4	1	1	1	1	1	1
3	2	1	3	3	1	3	1	1	2	3	1	1	1	1	3	1	3	2	1	1	1	1	1	1	1	1	1	1	2	1	1	1	1	1	3	1	1	1	1	1	3	3	1	1	1	1	1	20
2	2	2	2	3	1	2	2	2	2	3	3	2	2	3	4	3	2	2	3	1	1	2	1	1	1	1	1	1	1	1	1	1	1	1	3	1	1	1	1	1	4	1	1	1	1	1	1	18
2	4	1	3	2	2	2	4	2	3	3	3	3	3	3	3	2	2	2	4	1	2	1	3	2	1	3	3	1	3	1	2	5	1	3	1	1	1	5	1	1	1	1	1	1	5	1	5	19
3	4	2	4	5	1	4	4	4	2	4	4	4	5	1	1	2	5	5	5	3	3	1																								1	5	15
4	4	4	2	2	4	4	4	4	2	4	4	4	4	4	4	4	2	2	4	2	1	1																								1	5	22
1	1	1	5	2	1	2	2	1	4	4	1	3	1	3	1	3	4	3	2	1	1	1																							5	1	2	20
1	2	4	1	1	1	2	1	3	2	2	2	5	2	2	4	4	2	2	2	1	5	1																							2	1	1	17
1	5	2	4	2	5	2	2	2	4	2	2	2	5	4	5	5	2	2	2	1	1	1																							1	1	5	21
3	4	4	3	2	5	4	3	3	2	3	3	3	4	3	4	5	2	3	3	3	1	1																								1	1	16
2	1	2	4	4	4	4	4	3	3	2	3	3	3	4	3	4	2	3	3	2	3	1																							1	1	1	18
1	1	2	4	3	2	2	2	3	3	4	4	4	3	3	4	4	2	2	2	1	1	1																							3	1	1	17
2	3	4	2	2	2	2	2	2	3	2	4	2	2	2	4	2	2	2	2	1	2	1																							1	1	1	22
2	3	4	3	1	3	5	1	3	1	4	2	3	2	4	1	1	2	1	5	3	4	2																							4	1	4	16
2	3	4	3	3	5	5	1	3	1	5	3	4	2	4	1	1	2	1	5	3	4	2																							4	1	4	18
3	4	4	3	4	5	4	4	3	1	3	2	3	4	2	1	2	1	3	3	1	2	2																							1	1	1	19
3	2	3	2		3	3	2	3	3	2	4	3	3	3	2	4	3	4	3	4	2	1	1	2	2	4	1	3	2	2	3	3	2	3	4	3	4	3	4	3	2	3	4	3	4	3	2	20
5	5	5	1	1	5	5	5	5	1	5	5	5	5	5	5	5	1	1	5	5	1	5	5	1	5	1	5	5	5	5	5	1	5	5	5	5	5	1	5	5	5	5	5	5	1	5	1	0
4	2	2	1	1	3	2	1	3	2	3	2	2	2	3	2	3	4	3	3	1	1	1	1	1	1	1	1	1	2	1	1	1	1	1	5	1	1	1	1	1	5	1	1	1	1	1	1	21
4	4	4	2	2	4	2	4	4	2	4	4	2	4	2	4	4	5	2	4	2	2	1	1	1	1	2	4	1	4	1	1	2	4	1	3	1	1	2	1	1	2	1	1	1	5	1	3	88
4	4	2	4	4	4	4	2	4	2	4	2	4	4	4	4	4	4	2	4	1	1	1	1	1	1	1	1	1	1	1	1	1	1	1	5	1	1	5	1	1	5	1	1	1	1	1	1	22	0
5	5	5	1	1	5	5	5	5	1	5	5	5	5	5	5	5	1	1	5	5						5	1	1	1	1	1	5	1	1	1	1	1	5	1	1	1	1	1	1	5	1	5	13	0
4	4	3	4	4	2	2	2	2	4	4	4	2	2	4	4	2	2	4	2	1	3	1	1	3	1	2	1	2	3	1	1	2	1	1	1	1	2	3	1	1	5	1	1	1	4	1	1		0
2	4	4	3	3	3	4	2	4	2	3	2	3	3	3	4	2	3	3	3	4	2	1	2	4	2	2	2	1	2	1	1	2	2	1	3	1	1	2	3	1	4	1	1	1	2	1	2	19	1
3	4	4	3	3	4	4	4	1	5	1	1	4	1	1	1	1	4	4	2	2	2	1	1	2	2	1	1	2	5	1	1	2	1	1	4	3	1	1	1	1	4	1	1	1	2	1	2	24	0
4	3	2	4	4	2	2	2	2	4	2	2	2	2	2	4	2	3	4	2	1	1	1	1	1	1	1	1	1	1	1	1	1	1	1	3	1	1	1	1	1	3	1	1	1	1	1	5	19	1
3	4	4	3	4	4	5	4	4	2	4	3	2	3	4	3	3	2	2	3	1	1	1	1	1	1	3	3	1	4	1	1	1	1	1	3	1	2	3	1	1	4	1	1	1	1	1	2		0
4	4	3	4	4	2	4	1	5	3	3	2	2	2	2	2	3	2	3	2	1	2	2	1	2	1	1	1	1	2	1	1	1	1	1	4	1	1	1	2	1	2	2	2	2	3	1	1	18	2
4	4	2	4	2	4	2	1	4	2	4	2	2	2	4	4	4	2	2	4	1	1	1	1	1	1	1	1	1	1	1	1	1	1	1	3	1	1	1	1	1	3	1	1	1	1	1	1		1
4	4	2	4	2	4	2	1	4	2	4	2	2	2	4	4	4	2	2	4	1	1	1	1	1	1	1	1	1	1	1	1	1	1	1	3	1	1	1	1	1	3	1	1	1	1	1	1	21	1
3	4	3	3	3	3	2	2	3	2	1	3	3	3	2	2	2	3	3	3	1	2	2	1	1	1	1	1	1	2	1	2	2	1	1	2	1	1	2	1	1	1	2	1	1	2	1	1	25	1
3	2	4	2	2	3	3	2	2	4	2	3	2	2	4	2	4	2	2	4	1	1	1	1	1	1	1	5	5	3	1	1	1	1	1	4	1	1	1	1	1	4	1	1	1	1	1	1	22	0
3	3	3	3	3	3	4	4	3	3	3	2	3	3	3	3	3	2	2	4	1	2	2	1	1	5	1	1	1	2	1	1	1	1	1	3	1	1	2	1	1	4	1	1	1	2	1	1	20	1
3	3	3	3	3		4	4	3	3	3	2	3	3	3	3	3	2	2	4	1	2	2	1	1	5	1	1	1	2	1	1	1	1	1	3	1	1	2	1	1	4	1	1	1	2	1	1	20	1
2	4	4	3	5	4	4	2	4	1	4	1	2	4	1	5	3	2	2	3	5	2	1	1	1	1	1	1	1	3	1	1	1	1	1	2	1	1	1	1	1	1	1	1	1	1	1	1	19
4	3	2	3	1	3	1	1	4	4	3	1	3	1	1	1	2	1	1	1	1	1	3	1	2	1	2	3	1	3	3	4	2	3	1	2	2	1	2	1	1	3	1	1	2	1	1	2	18	0
2	2	3	2	2	2	3	2	2	2	2	4	2	2	4	2	4	2	2	4	1	1	1	1	1	1	1	1	1	1	1	1	1	1	1	5	1	1	1	1	1	5	1	1	1	1	1	1		1
3	4	4	3	3	4	4	3	4	2	4	3	3	3	2	2	2	1	2	3	1	1	2	1	2	1	1	1	1	3	2	1	1	2	1	5	1	1	1	1	1	3	1	1	1	1	1	2	20	0
3	3	3	3	3	3	3	3	3	3	3	3	3	3	3	3	3	3	3	3	1	2	1	1	2	1	1	1	1	2	1	1	2	1	1	2	1	1	1	1	1	1	1	1	1	1	1	5	21	0
4	4	2	3	3	4	2	4	4	2	4	2	4	4	2	4	4	2	2	4	1	2	3	1	2	1	2	1	1	4	1	1	2	2	1	2	1	1	2	1	1	3	1	1	1	2	1	2	20	0
1	4	4	4	4	2	4	2	2	2	4	3	4	2	3	4	2	2	4	2	1	1	1	1	1	1	1	1	1	1	1	1	1	2	1	4	1	1	1	1	1	4	1	1	1	1	1	1	18	0
3	4	1	3	2	5	2	4	3	2	3	4	4	3	2	4	3	2	3	3	1	5	1	1	3	1	2	1	1	1	2	1	4	1	1	3	1	1	4	1	1	3	1	1	3	5	1	3	20	0
3	4	3	3	3	4	3	2	4	2	4	2	3	4	3	3	2	2	1	2	1	1	2	1	1	1	1	1	1	3	2	1	1	1	1	5	1	1	1	1	1	3	1	1	1	1	1	1	20	0
2	3	2	3	2	2	2	4	2	2	2	3	2	2	2	4	3	2	2	2	1	1	1	1	1	1	1	1	1	1	1	1	1	1	1	5	1	1	1	1	1	5	1	1	1	1	1	1	21	2
2	3	2	2	2	2	2	2	3	2	3	2	3	2	2	4	2	2	2	3	1	1	1	1	1	1	1	1	1	2	1	1	1	1	1	3	1	1	1	1	1	3	1	1	1	1	1	1	22	0
5	5	5	5	1	5	5	2	5	4	5	4	5	5	1	3	5	1	5	5	1	1	1	1	1	1	1	1	1	1	1	1	1	1	1	5	1	1	1	1	1	5	1	1	1	1	1	1	21	0
1	2	2	4	4	2		2	2	1	2	2	2	2	2	2	2	4	2	2	1	1	1	1	1	1	2	1	1	1	1	1	1	2	1	4	1	1	1	1	1	1	1	1	1	1	1	1	23	0
4	5	5	4	1	4	4	2	4	1	4	4	4	2	2	1	2	2	2	2	1	1	1	1	1	1	1	1	1	2	1	1	1	1	1	3	1	1	1	1	1	2	1	1	1	1	1	2	18	0
4	5	4	3	4	3	4	3	5	2	4	2	2	2	4	3	3	2	2	3	1	2	1	1	2	1	1	1	1	4	1	1	2	2	1	2	1	1	1	1	2	2	1	2	1	1	1	1	21	0
2	1	3	3	3	4	3	3	3	2	2	3	3	3	4	2	3	3	2	2	2	2	3	1	1	2	2	1	1	3	1	1	2	1	1	3	1	1	3	1	1	3	1	1	3	2	1	3	25	2
4	5	2	4	3	5	4	3	4	3	5	4	4	5	4	5	5	4	1	3	2	3	2	4	3	3	5	3	1	2	1	1	2	3	1	2	1	3	5	3	1	2	1	1	1	2	1	4	15	0
1	3	2	1	2	1	2	2	3	2	2	2	2	2	3	2	3	3	3	2	1	1	1	1	1	1	1	1	1	2	1	1	1	1	1	5	1	1	1	1	1	4	2	1	1	1	1	1	18	1
4	4	2	3	2	4	4	4	4	2	4	3	3	4	2	4	2	2	2	4	1	1	1	1	1	1	1	1	1	1	1	1	1	1	1	5	1	1	1	1	1	3	1	1	1	1	1	1	18	1
4	4	4	4	4	4	2	2	2	4	4	2	3	1	2	2	4	2	3	2	2	5	1	5	2	2	1	1	1	5	1	1	1	1	1	2	1	1	1	1	1	3	1	1	1	1	1	1		1
3	3	1	2	3	3	1	2	3	2	3	3	2	2	3	3	3	2	2	4	1	1	1	1	1	1	1	1	1	1	1	1	1	1	1		3	1	1	1	1	3	1	1	1	1	1	1	22	0
5	4	2	5	3	4	4	2	4	3	4	2	2	4	2	1	4	2	5	1	3	2	1	1	3	1	5	1	1	1	1	1	2	1	1	1	1	1	5	1	1	1	1	1	1	2	1	4	21	0
4	4	4	2	2	4	1	1	4	2	4	3	3	3	3	3	4	3	2	3	1	1	1	1	2	1	2	1	1	3	1	1	3	1	1	4	1	2	2	1	1	4	1	1	1	2	1	5		0
3	3	2	2	2	3	4	2	2	2	2	2	2	3	2	2	3	1	1	3	5	1	1	1	1	5	1	1	1	3	1	1	2	2	1	5	1	1	3	1	1	3	1	1	1	1	1	3	15	3
3	4	2	2	4	3	3	2	4	1	4	2	2	2	2	3	4	3	2	3	1	1	1	1	3	1	2	1	1	2	1	1	1	2	1	3	1	1	1	1	1	4	1	1	1	2	1	4	18	0
4	4	4	2	4	4	1	1	4	2	4	3	3	3	3	3	4	3	2	3	1	1	1	1	2	1	2	1	1	3	1	1	3	1	1	4	1	2	2	1	1	4	1	1	1	2	1	5		0
2	2	1	2	2	2	3	2	4	3	4	2	2	3	4	4	2	2	2	3	1	1	1	5	1	1	1	1	1	5	1	1	1	1	1	5	1	1	1	1	1	3	1	1	1	1	1	1	25	0
3	3	2	2		2	3	2	2	2	3	2	3	2	2	3	3	1	2	3	2	2	3	1	2	2	2	1	1	3	1	1	1	1	1	3	1	1	1	1	1	3	1	1	1	2	1	1	22	0
2	2	2	2	2	2	2	2	2	2	3	3	2	2	2	4	2	2	2	3	1	1	1	1	1	1	1	1	1	3	1	1	1	1	1	2	1	1	1	1	1	4	1	1	1	1	1	1	24	0
3	2	4	3		5	4	3	4	2	4	4	2	3	4	3	3	3	3	4	3	5	4	3	4	3	4	4	4	3	2	3	5	3	2	3	3	4	3	2	1	1	1	1	1	5	1	2		1
1	1	1	1	1	1	1	3	1	1	1	3	1	1	1	3	1	3	1	1	1	1	1	1	1	1	1	1	1	1	1	1	1	1	1	1	1	1	4	2	1	2	1	1	1	2	1	4	18	0
2	2	2	4	4	2	2	2	2	4	2	2	2	2	2	2	2	4	3	2	1	1	1		3	1	4	1	1	3	1	1	3	1	1	2	1	1	3	1	1	2	1	1	1	1	1	1	23	0
2	2	2	2	2	2	2	2	2	2	2	2	2	2	2	2	2	2	2	2	1	1	1	1	1	1	1	1	1	1	1	1	1	1	1	4	1	1	1	1	1	1	1	1	1	1	1	1	23	0
2	2	2	4	5	4	3	3	2	4	3	2	3	2	4	4	2	3	3	4	1	2	1	1	2	1	3	1	1	2	1	1	3	2	1	2	1	1	2	1	1	2	1	1	1	2	1	3	20	0
2	3	2	2	2	4	4	4	4	2	2	2	2	2	2	4	4	2	2	4	1	1	2	1	2	1	1	1	1	1	1	1	1	1	1	4	1	1	1	1	1	4	1	1	1	2	1	1	20
2	2	2	2	2	4	4	3		3	2	2	1	2	2	3	3	4	4	2	3	4	2	2	4	2	5	1	1	2	1	1	4	1	1	1	1	1	4	1	1	1	1	1	1	4	1	4	20	0
2	2	2	2	2	2	2	2	2	1	2	3	2	1	3	3	2	2	2	2	1	2	1	1	1	1	1	1	1	2	1	1	1	1	1	4	1	1		1	1	3	1	1	1	2	1	1	25	0
4	4	5	3	4	3	4	3			2	3	4	4	3	3	4	2	3	4	4		3	4	3	4	2	3	2	3	4	3	4	4	3	3	4	3	4	3	4	3	3	4	3	4	3	2	18	1
4	3	2	4	4	2	2	2	2	4	4		3	4	3	3	3	3	2	2	1	1	2	1	1	1		1		1	1	2		2		1			5	1	1	3	4	1		1	1	1		0
3	5	3	5	3	2	1	1	4	2	4	4	3	2	4	5	2	2	1	5	1	1	1	1	1	1	1	1	1	1	1	1	1	1	1	3	1	1	2	1	1	3	1	1	1	1	1	1	20	0
4	5	2	4	2	1	2	2	3	3	2	2	2	2	2	4	2	2	2	3	2	2	1	1	2	1	1	1	1	1	1	1	5	1	1	1	1	1	5	5	4	5	1	1	1	1	1	1	21	1
1	3	1	2	2	1	1	2	2	5	3	1	1	1	2	2	2	1	4	2	1	4	1	1	3	4	4	4	1	4	1	1	1	1	1	1	1	1	1	1	1	1	1	1	1	3	1	1	25	0
4	2	2	4	4	4	4	2	4	4	3	3	4	4	2	4	4	2	4	3	3	4	2	3	3	3	3	3	1	2	2	1	4	1	1	2	1	2	4	1	1	2	1	1	2	4	1	4		0
2	4	2	2	2	3	3	2	2	2	3	3	4	3	1	2	2	2	1	3	1	1	1	1	1	1	1	1	1	3	2	1	1	1	1	5	1	2	1	1	1	4	2	1	1	1	1	1	18	0
3	5	3	2	3	3	4	3	4	1	3	2	2	3	2	2	4	2	2	4	5	1	1	1	1	1	1	1	1	4	1	2	1	1	1	5	1	1	1	1	1	5	1	1	1	1	1	1	19	0
4	5	3	2	1	4	3	4	3	2	2	3	2	2	3	2	3	2	3	3	1	5	1	1	1	1	1	1	1	1	1	1	1	1	1	5	1	1	1	1	1	4	1	1	1	1	1	1	23	0
3	1	1	5	4	2	2	1	2	3	2	2	2	2	3	3	3	2	2	4	1	1	1	1	3	1	1	1	1	1	1	1	1	1	1	5	1	1	1	1	1	5	1	1	1	1	1	2		0
2	2	2	2	2	2	2	2	2	3	2	2	2	2	3	4	2	4	2	2	1	2	1	1	2	5	3	1	1	3	1	1	2	5	1	3	1	1	3	1	1	1	3	1	3	1	1	5	28	0
2	2	4	2	5	4	4	4	4	2	4	4	1	4	4	4	2	2	1	4	5	5	1	4	1	5	5	1	1	4	1	2	4	2	1	3	2	4	1	1	1	4	4	1	1	4	3	2		0
2	1	2	2	2	4	2	2	4	2	3	1	2	2	2	3	4	3	2	4	1	1	1	1	1	1	1	1	1	1	1	1	1	1	1	3	1	1	1	1	1	1	1	1	1	5	5	5	17	0
2	4	1	2	2	4	2	1	2	2	3	3	2	4	2	4	3	2	2	2	1	1	2	5	5	1	5	1	1	5	1	1	5	1	1	3	1	1	5	1	1	2	1	1	1	5	1	3	18	1
1	1	1	1	1	1	1	1	1	2	2	2	2	1	1	3	2	3	3	3	1	1	1	1	2	1	1	1	1	1	2	1	1	1	1	4	1	1	1	1	1	4	1	1	1	1	1	1	16	0
3	4	2	3	2	3	2	2	3	2	2	3	2	3	2	2	3	4	2	3	1	2	2	1	5	1	2	1	1	1	2	1	4	1	1	2	2	1	1	1	1	2	1	1	2	1	1	2	20	0
2	2	2	4	4	3	2	2	2	4	2	2	2	2	3	2	4	2	2	2	1	5	1	1	5	1	5	1	1	1	2	1	5	1	3	1	1	1	1	1	1	3	1	1	1	4	1	1	16	0
4	3	1	3	3	3	3	3	3	3	3	3	3	3	3	3	3	3	3	3	3	1	1	1	1	1	1	1	1	4	1	5	5	1	1	3	1	1	1	1	1	4	1	1	1	5	1	5	17	0
1	2	1	2	2	1	1	1	1	1	2	4	2	1	2	2	4	1	1	4	2	1	1	1	1	1	1	1	1	2	1	1	1	1	1	5	1	1	1	5	1	5	3	3	2	1	2	1		0
3	4	1	3	2	1	3	4	4	2	1	1	1	1	3	2	3		3	3	1	1	1	1	1	1	1	1	1	5	1	1	1		1	4	1	4	1	1	1	5	1	1	1	1	1	1		0
2	4	2	3	1	4	4	3	3	4	3	1	4	4	4	5	3	4	3	3	1	1	1	2	1	1	3	1	1	2	1	1	2	2	1	2	1	1	2	1	3	3	2	1	1	2	1	4	15	0
3	2	2	2	2	2	2	2	2	2	2	2	2	2	4	4	3	2	2	4	1	1	2	2	1	1	1	1	1	2	1	1	4	2	1	2	1	1	4	1	1	2	1	1	1	2	1	1	17	0
2	2	2	2	2	2	2	1	2	2	2	2	2	1	1	2	2	2	4	1	1	1	1	1	1	1	1	1	1	5	1	1	1	1	1	2	1	1	1	1	1	1	1	1	1	1	1	1	30	0
3	4	2	4	2	4	2	2	2	4	5	4	5	5	5	5	5	1	1	5	1	5	1	5	1	1	1	1	1	1	1	1	5	1	4	1	1	5	2	1	1	3	1	1	1	5	1	5	18	0
2	2	2	2	4	2	2	2	2	2	2	2	2	2	2	3	3	4	3	2	1	3	2	2	3	1	4	3	1	1	3	2	2	2	3	2	3	1	3	1	2	3	4	5	5	4	4	4	19	0
4	4	2	3	4	3	2	2	3	3	3	3	3	3	2	3	2	2	3	2	1	1	1	1	1	5	1	1	1	2	1	1	1	1	1	4	1	1	1	1	1	4	1	1	1	1	1	1	20	0
3	3	2	2	2	4	4	4	4	2	4	4	4	4	4	4	4	3	2	4	1	2	1	1	5	1	2	1	1	1	1	1	2	1	1	5	1	1	1	1	1	2	1	1	1	2	1	4	21	0
3	3	2	2	2	4	4	4	4	2	4	4	4	4	4	4	4	3	2	4	1	2	1	1	5	1	2	1	1	1	1	1	2	1	1	4	1	1	1	1	1	2	1	1	1	2	1	4	21	0
4	4	2	3	3	2	2	3	2	4	2	2	3	3	2	2	3	3	3	2	1	1	1	1	2	1	1	1	1	2	1	1	1	1	1	4	1	1	1	1	1	4	1	1	1	1	1	1	2	0
1	4	4	2	2	4	4	4	4	2	4	4	4	4	4	4	4	2	2	4	1	1	1	1			1	1	1	3	1	1	1	1	1	4	1	1	1	1	1	3	1	1	1	1	1	2	20	0
4	4	4	2	3	1	5	5	3	2	2	4	4	4	4	4	4	2	2	4	3	1	1																							2	1	2	23	0
1	4	1	2	2	4	1	1	1	5	4	4	4	4	1	1	1	2	2	4	2	3	1	1	2	2	4	1	1	2	1	1	2	1	1	4	1	1	1	1	1	1	1	1	1	2	1	3	0	0
2	4	2	4	2	4	2	2	4	2	4	2	2	2	2	4	2	2	2	4	1	4	1	1	2	1	1	1	1	1	1	1	1	1	1	2	1	1	1	1	1	2	1	1	1	4	1	5	26	0
2	2	2	3	4	3	1	1	2	3	1	1	3	3	1	1	3	1	2	1	1	2	1	1	2	1	1	2	1	2	1	1	1	1	1	4	1	1	3	1	1	1	5	1	1	1	1	2	20	0
1	1	1	5	5	1	1	1	1	5	2	2	2	2	2	3	3	3	3	3	1	3	1	1	5	1	3	1	2	1	1		3	1	2	1	3	3	5	1	1	1	1	1	1	2	1	3	18	0
1	1	4	2	2	2	2	4	3	3	3	3	3	3	3	3	3	3	3	3	2	2	4	1	5	1	5	1	1	1	1	1	5	1	1	1	1	1	5	1	1	1	1	1	1	5	1	5	16	0
1	2	2	3	3	3	3	3	3	3	3	2	3	3	3	4	4	3	2	4	4	3	3	3	4	2	5	2	2	2	2	3	3	4	4	5	4	4	2	4	4	4	5	5	5	2	4	2	18	0
5	4	4	5	2	4	1	4	1	5	4	4	4	4	1	4	4	5	2	4	1	5	1	1	5	1	5	1	1	1	2	3	2	5	4	3	2	1	4	3	4	5	5	5	5	1	5	1	20	3
4	5	4	5	5	1	3	1	3	3	1	1	1	5	3	4	5	1	2	3	4	3	1	1	3	1	4	1	1	3	3	3	3	3	1	2	1	1	3	3	1	1	1	1	1	3	1	1	18	1
3	4	5	3	1	5	5	3	4	1	4	2	4	3	2	3	5	1	3	1	1	2	1	1	5	1	2	1	1	4	1	1	1	1	1	1	1	1	2	1	1	3	1	1	1	2	1	2	18	3
4	2	3	2	2	2	3	2	3	2	2	3	2	3	3	2	2	2	2	2	5	1	2	5	5	1	1	1	1	5	1	2	1	1	1	4	1	1	1	1	1	3	1	1	1	1	1	1	18	3
2	2	4	2	2	4	2	3	2	2	2	2	2	2	4	2	4	2	2	4	4	3	1	1	1	3	3	3	1	1	1	1	4	2	1	1	2	1	3	1	1	1	1	1	2	3	1	3	18	2
1	4	4	3	3	5	5	3	3	4	2	5	1	1	4	3	3	1	3	2	2	3	1	1	5	1	5	1	1	1	1	1	5	1	1	1	1	1	5	1	1	1	1	1	1	5	1	5		3
2	3	1	2	2	1	2	1	1	2	4	1	1	1	2	2	5	2	2	3	1	2	2	1	1	3	4	1	1	1	3	1	2	5	4	3	3	5	4	3	1	1	2	3	2	2	1	5	19	2
1	1	5	1	1	1	5	1	1	1	1	1	1	4	2	1	5	4	4	5	1	1	1	1	5	5	1	1	1	2	1	1	1	1	1	5	1	1	1	1	1	1	1	1	1	1	1	1	26	2
3	4	5	2	1	3	5	1	5	3	1	1	2	2	1	4	5	2	3	3	1	3	1	1	5	1	1	1	1	2	1	1	1	1	1	2	1	1	2	1	1	1	1	1	1	2	1	2	20	3
5	5	5	5	1	5	5	3	5	1	5	1	5	5	1	5	5	1	1	1	5	5	2	1	4	2	1	5	2	5	2	1	1	2	1	1	1	5	1	1	1	1	1	1	1	1	1	1	24	2
3	4	2			4	2	3	3	2	4		2	5	2	3	4	2	2	3	1	2	2	1	2	1	2	1	1	4	1	1	2	1	1	3	1	1	2	1	1	3	1	1	1	2	1	3	18	1
4	4	4	3	3	4	4	4	4	4	3	3	2	4	4	3	3	2	2	4	1	2	3	1	1	1	1	3	5	1	1	1	1	3	1	2	1	1	1	1	1	3	2	1	1	1	1	1	21	1
1	4	4	4	3	2	3	3	3	2	3	1	3	3	3	4	3	2	3	3	1	2	2	1	4	1	2	2	1	3	2	2	1	5	2	5	1	1	1	2	1	3	2	1	1	1	1	1	20	2
4	4	4	3	2	4	4	2	4	2	2	1	4	4	1	2	2	2	2	4	3	4	2	1	5	2	4	1	1	2	4	3	2	2	1	3	4	1	3	1	3	2	3	4	2	5	4	3	16	2
2	4	5	2	3	3	3	1	4	2	4	1	2	3	4	4	4	2	2	1	1	5	2	3	5	2	2	1	2	3	1	1	5	2	3	1	1	1	5	1	1	2	1	1	1	5	1	4	25	3
3	3	2	1	2	5	4	2	3	2	4	1	2	5	4	5	3	4	2	3	1	5	1	1	3	1	3	2	1	3	1	5	4	2	1	1	1	1	4	1	1	1	1	1	1	3	1	4	18	2
3	4	5	2	1	5	2	2	4	2	4	4	5	1	4	5	5	4	2	5	1	2	1	1	5	4	5	1	1	3	1	1	5	1	3	1	1	4	5	1	1	1	1	1	3	5	1	5	20	3
2	5	5	4	2	3	4	2	3	2	3	3	2	4	3	4	3	4	3	3	2	3	1	1	4	2	4	2	3	1	3	2	2	2	2	3	1	3		2	3	4		2	3	4	2	3	14	3
5	5	2	4	4	5	5	5	5	1	5	3	4	4	2	5	5	1	1	5	5	2	5	1	1	1	1	1	5	5	1	1	1	1	1	5	1	1	2	1	1	4	1	1	1	1	1	1	18	3
4	3	4	2	2	2	4	2	2	2	4	2	4	4	2	2	2	3	2	3	1	5	1	1	2	1	2	1	1	2	1	1	1	1	1	4	1	1	2	1	1	4	1	1	1	1	1	1	18	3
3	4	2	4	3	3	2	2	3	2	2	3	2	1	4	2	4	1	1	3	1	2	2	1	3	1	2	1	1	2	1	1	1	1	1	3	1	1	2	1	1	3	2	1	1	2	1	1	21	0
4	5	5	4	2	5	4	2	4	1	5	2	5	5	4	4	1	1	3	4	3	5	1	1	5	2	3	2	1	5	1	1	1	1	1	2	1	1	3	1	1	1	1	2	1	1	1	1	18	1
2	4	5	3	2	5	4	5	2	1	1	2	3	5	1	5	4	1	1	5							1	2	4	2	2	1	1	2	1	4	5	2	1	2	1	3	2	1	1	1	1	1		3
3	2	4	4	1	2	1	3	2	2	4	4	5	3	5	5	3	4	3	2	1	5	3	1	2	4	1	1	1	2	1	1	1	1	4	2	1	1	5	2	4	4	2	2	1	4	3	4	23	0
4	4	4	4	3	5	5	5	4	2	4	4	4	3	3	3	4	2	3	3	1	1	3	1	4	1	5	1	1	1	1	1	1	1	1	2	1	1	2	1	1	2	1	4	1	5	1	2	20	2
3	3	2	2	2	5	2	2	3	3	2	4	5	4	4	5	4	3	4	4	3	4	4	1	4	4	4	1	1	5	1	1	4	4	1	4	1	2	2	1	1	1	3	3	1	5	1	5	14	1
2	4	1	1	1	5	2	4	4	2	4	4	4	2	2	5	5	1	2	2	3	1	2	1	2	1	4	2	1	3	1	2	3	3	1	1	1	2	3	2	1	1	1	2	1	3	1	4	17	0
4	4	5	3	3	5	4	4	5	1	3	4	5	4		4	3	2	2	3	2	2	1	1	2	1	1	1	1	3	1	1	2	1	1	5	1	1	1	1	1	3	1	1	1	2	1	2	25	1
4	3	2	3	4	3	4	4	2	4	2	3	4	3	4	4	2	2	3	2	3	1	1	1	4	4	1	1	1	3	3	3	2	1	3	5	1	2	3	1	1	2	1	1	1	3	1	1	22	2
2	3	4	2	3	3	2	4	1	3	4	2	5	3	2	4	1	3	2	3	2	3	4	5	2	4	3	5	1	4	3	4	2	5	3	2	5	3	4	3	5	4	3	2	1	3	5	2	14	1
3	2	1	4	2	1	4	4	1	4	3	5	2	1	4	4	3	1	2	1	1	4	1	1	2	1	1	1	1	2	3	4	1	2	1	3	1	4	4	5	1	3	3	2	4	4	1	3	20	0
3	5	4	2	4	2	2	5	2	2	4	4	5	1	4	4	4	1	2	2	1	3	1	1	2	1	2	1	1	4	1	1	2	1	1	2	1	1	5	1	2	1	1	1	1	2	1	3	23	3
2	2	2	4	4	3	3	2	2	3	2	2	2	2	3	2	4	4	3	4	3	4	2	2	4	2	4	2	2	2	2	3	3	4	3	3	2	4	4	3	3	3	3	2	3	4	3	4	22	1
3	4	2	2	2	2	5	5	4	2	5	4	2	1	5	5	5	1	1	5	5	3	1	1	1	3	2	1	1	3	1	1	1	1	1	2	1	1	5	1	1	1	1	1	1	1	1	1	17	2
2	4	4	4	4	2	4	4	4	3	2	2	2	4	4	4	4	2	2	4	1	4	3	1	5	1	3	2	1	5	1	1	1	1	1	5	1	2	5	1	1	1	2	1	1	3	1	5	16	2
3	3	3	3	3	3	3	4	4	2	4	3	4	4	4	4	4	2	2	4	1	1	1	1	1	1	1	1	1	2	1	1	1	1	1	5	1	1	1	1	1	4	1	1	1	2	1	1	22	2
4	2	1	1	2	5	5	1	5	5	1	1	1	5	5	5	5	1	1	1	3	1	4	5	4	4	2	2	1	1	1	2	4	4	5	1	4	5	4	1	2	1	1	1	2	3	1	1	20	3
4	4	4	2	2	4	4	4	2	2	3	3	4	4	2	3	1	5	4	2	1	2	1	1	2	5	1	1	1	2	1	1	2	1	1	5	1	1	1	1	1	1	1	1	1	2	1	1	26	1
4	4	1	4	5	4	4	1	1	5	1	1	2	2	2	4	1	5	2	1	1	1	1	1	1	1	5	2		2	3	2	2	2	3	4	2	3	2	2	4	3	5	1	3	2	2	3		3
2	3	3		3	2	4	3	4	3	4	3		1	1	1	1	2	2	4	1	4	2	3		4	3	1	1	4	1	1	3	1		1		2	3	1	1	1	1	1	1	1	1	5		1
4	4	4	3	2	3	4	3	2	2	4	2	4	4	2	3	4	4	3	3	1	2	1	1	1	1	1	1	1	1	1	1	1	1	1	4	1	1	1	1	1	5	1	1	1	2	1	1	20	0
1	1	2	4	5	1	2	1	3	3	3	2	4	5	4	3	2	3	3	3	2	2	1	1	2	1	5	1	4	3	1	2	3	1	1	3	3	1	2	1	1	1	1	1	4	5	1	3	20	3
4	4	4	3	3	5	5	5	4	1		3	2	5	2	3	4	2	4	5		5	4	3		5	5	5	5	1	5	4	3	3			4	5	5	1	1	1	1	3	1	5	1	5	16	0
2	4	3	2	2	2	3	2	3	2	2	3	3	2	3	4	2	2	2	4	1	2	1	1	1	1	1	1	1	3	1	1	1	1	1	4	1	1	2	1	1	3	1	1	1	1	1	1	0	1
3	4	4	4	5	4	5	4	4	2	3	3	3	3	2	2	3	2	2	2	1	2	1	1	2	1	2	1	1	4	1	1	2	1	1	4	1	1	2	1	1	3	1	1	1	2	1	2	22	1
2	1	2	2	2	2		2	4	2	2	2	2	2	3	2	2	2	2	2	1	1	1	1	3	1	1	1	1	1	1	1	1	1	1	5	1	1	1	1	1	5	1	1	1	1	1	1		3
2	2	2	2	2	1	2	2	2	2	2	2	2	2	2	4	2	2	2	2	1	1	1	1	1	1	1	1	5	4	1	1	1	1	1	3	1	1	1	1	1	5	1	1	1	1	1	1	18	0
3	3	2		4	2	4	2	4	2		2	2	2	2	4	2	3	4	2	1	2	1	1	2	1	1	1	5	3	1	1	2	1	1	4	1	1	1	1	1	5	1			4	4	3	18	1
4	4	3	2	3	5	3	5	4	1	3	4	2	2	3	4	5	1	1	5	5	1	5	4		3	4	3	5	4	2	3	1	1	3	5	2	4	3	5		4	5	2	5	3	5	3		0
4	4	4	3	4	5	2	4	4	2	4	4	4	4	4	4	4	2	2	4	1	1	2	1	5	3	5	3	2	2	1	4	4	3	3	1	3	1	3	1	1	1	1	1	3	4	3	5	21	1
1	2	4	2	1	1	4	2	4	2	3	2	1	1	2	2	4	2	2	3	1	1	1	1	3	1	2	1	1	2	1	2	1	2	1	3	1	2	3	1	1	3	1	1	1	1	1	4	23	0
2	3	5	4	3	5	3	2	5	3	3	4	2	3	2	2	4	4	4	4	1	1	1	1	2	1	2	1	1	1	1	1	1	1	1	5	5	5	1	1	1	5	1	1	1	1	1	1	16	3
4	4	3	4	3	4	3	4	4	2	3	2	4	4	2	3	4	3	3	4	1	1	1	1	1	1	1	1	1	1	1	1	1	1	1	5	1	1	1	1	1	5	1	1	1	1	1	1		1
4	4	4	4	3	2	2	2	3	4	2	2	2	3	3	3	4	2	3	2	1	1	1	1	1	1	1	1	1	3	1	1	1	2	1	4	1	1	1	1	1	3	1	1	1	1	1	1	21	2
3	4	3	2	2	4	4	3	4	2	4	4	4	4	3	4	3	2	2	3	1	1	2	1	1	1	2	1	1	2	1	1	1	1	1	4	1	1	1	1	1	2	1	1	1	1	1	1		1
4	4	4	2	2	4	4	3	4	2	4	4	4	4	4	4	4	2	2	4	1	1	1	1	1		1	1	1	2	1	1	1	1	1	4	1	2	1	1	1	5	1	1	1	1	1	1	25	2
2	3	4	2	3	2	3	1	3	2	2	4	1	2	2	2	4	2	2	2	2	4	2	2	5	1	2	4	4	4	3	4	4	5	2	2	3	2	4	1	1	2	1	1	1	1	1	4	20	1
2	4	1	3	3	5	4	2	4	2	3	3	2	2	1	5	2	3	2	3	3	2	2	1	3	1	2	2	1	3	2	2	2	3	2	1	1	1	1	1	2	1	2	2	2	2	1	2	0	2
3	4	4	3	4	5	4	5	3	2	3	4	2	4	3	4	3	2	3	4	4	1	1	1	1	1	1	1	1	2	1	1	1	1	1	4	1	1	1	1	1	4	1	1	1	2	1	1		2
4	4	3	1	1	1	3	1	1	4	4	3	3	5	2	3	4	5	4	5	1	4	1	1	1	1	1	1	1	2	5	3	2	2	2	4	2	5	3	4	2	5	4	2	1	3	5	4		2
2	3	4	2	2	3	4	3	3	3	4		3	4	3	3	4	2	2	2	5	1	5	1	1	5	1		1	2	1	1		1	1	5	1	1	1	1	1	2	2	2	2	1	1	1	20	2
3	4	1	4	2	1	2	4	1	2	3		1	3	4	3	3	2	2	2	1	2	1	1	1	1	2	1	1	2	1	1	2	1	1	2	1	1	1	1	1	3	1	1	1		1	1	23	0
3	3	4	3	2	4	3	3	3	2	3	4	3	3	2	2	2	4	2	3	2	4	3	1	5	2	5	2	3	2	3	4	5	4	2	3	2	3	4	3	1	1	1	1	2	3	1	3	23	1
4	5	4	4	3	2	3	1	2	3	4	2	2	3	2	3	3	2	2	3	3	4	4	1	3	2	5	3	2	3	5	4	4	4	3	2	4	3	4	4	2	4	3	4	2	3	4	4		1
4	4	4	4	2	4	4	2	4	2	4	4	4	4	4	2	2	2	2	4	4	4	1	1	2	4	2		2	2	1	1	5	1	1	1	1	1	5	1	1	1	1	1	1	5	1	5	16	2
2	5	5	1	1	1	1	5	5	1	1	1	1	1	1	5	5	1	3	5	1	1	4	1	1	1	1	1	3	5	5	5	3	3	1	1	1	2	4	1	1	1	1	1	1	5	1	5	17	2
1	2	4	2	2	2	4	2	4	2	2	3	2	2	2	2	4	2	2	4	1	1	1	1	1	1	1	1	1	3	1	5	1	2	1	4	1	1	2	1	1	1	1	1	1	2	1	1	16	1
1	1	2	2	3	2	2	2	2	4	2	2	2	2	2	4	3	2	3	3	5	1	2	1	1	5	1	4	1	4	3	2	1	3	1	4	3	1	2	1	1	2	1	1	1	1	1	1	16	1
4	4	2	3	4	2	2	2	3	2	2	2	4	4	2	2	3	3	4	4	4	4	1	3	4	1	3	5	1	3	2	2	3	2	1	1	1	1	4	1	1	1	1	1	3	4	1	4	17	2
4	4	1	5	2	1	1	2	3	2	3	2	2	1	1	3	1	3	2	2	1	1	1	1	2	1	1	2	1	1	1	1	1	2	1	4	1	1	1	1	1	4	1	1	1	1	1	2	18	0
3	4	5	1	1	3	5	3	4	1	4	4	3	3	4	5	2	1		5	2	2	1	1	1	1	1	4	1	3	1	1	2	1	1	2	1	1	2	1	1	2	1	1	1	2	1	2		1
3	3	2	2	3	4	5	4	3	4	4		4	4	3	4	4	1	1	1	1	4	2	2	2	1	2	2		2	4		4	3		1	5		3		2	3	3	4		3	4	2	18	1
4	4	2	3	3	3	4	3	4	3	4	3	2	4	2	2	3	3	2	4	1	1	1	1	1	1	1	5	1	2	1	1	1	1	1	3	1	1	1	1	1	3	1	1	1	1	1	1	26	2
3	4	4	2	2	2	5	5	3	3	4	4	4	4	4	4	4	2	2	4	3	2	1	1	1	1	1	4	1	2	2	2	1	2	2	1	1	1	1	1	1	1	5	1	1	3	1	1	20	1
4	3		3	4		2	2	3	3	2	3	2	2	2	3	3	2	2	4	2	2	2	1	2	3	2	3	1	3	1	1	1	3	1	4	1	1	1	1	1	1	2	1	1	2	1	1	17	2
4	4	1	4	4	2	2	4	2	5	5	3	1	2	3	5	5	5	1	4	1	2	4	1	2	1	3	3	1	1	1	1	5	1	1	3	1	1	4	1	1	1	1	2	1	2	1	3	18	1
2	3	4	2	2	3	4	3	3	3	4	4	2	4	2	2	4	2	2	2	5	1	5	1	1	5	1	3	1	2	1	1	1	1	1	5	1	1	1	1	1	2	2	2	2	1	1	1	23	2
1	4	1	1	1	1	1	4	3	3	3	4	4	5	5	4	5	2	1	4	1	2	3	1	1	1	1	1	1	5	1	1	1	1	1	5	1	1	1	3	1	5	2	4	1	2	1	2	24	1
1	1	1	3	3	3	3	3	4	2	3	3	5	5	2	2	2	4	4	2	3	3	1	1	1	1	5	1	1	1	1	1	5	1	1	1	1	1	5	1	1	1	1	1	1	5	1	5	25	0
1	2	4	4	2	2	2	3	2	3	1	4	3	2	1	4	3	4	3	4	5	1	3	1	2	5	1	1	1	3	1	1	1	1	2	3	1	1	1		1	3	1	1	1	2	1	4		0
1	4	1	1	5	1	4	4	4	2	4	4	4	4	3	3	3	3	3	3	1	1	1	1	5	1	5	1	1	4	1	1	5	1	1	1	1	1	5	1	1	1	1	1	1	5	1	5	14	3
4	4	2	2	2	4	2	2	4	2	4	4	4	4	3	4	4	2	2	3	1	2	1	1	2	1	2	1	1	1	1	1	2	1	1	4	1	1	2	1	1	5	1	1	1	2	1	1		3
5	1	3	5	3	5	4	4	3	1	5	5	5	5	1	3	5	2	1	4	1	1	1	1	1	1	1	1	1	5	1	1	1	2	1	2	1	1	2	1	1	2	1	1	1	5	1	1	21	2
3	3	4	3	2	1	1	1	1	3	2	2	3	1	1	3	2	2	3	2	1	1	1	1	1	1	1	1	1	2	3	1	4	1	3	2	4	4	3	2	1	2	3	4	3	4	1	4		0
2	2	2	2	1	2	2	2	2	2	2	2	4	2	2	2	3	3	2	2	1	5	2	1	5	1	4	1	1	3	1	1	2	2	1	3	1	2	3	2	1	2	2	1	2	2	2	2	21	2
3	4	2	4	4	2	2	3	1	3	1	2	1	2	1	2	2	4	2	1	1	1	1	1	2	1	1	2	1	1	1	1	1	3	1	4	1	1	1	1	1	4	1	1	1	1	1	2	18	0
4	4	4	3	3	3	3	3	3	3	3	3	4	4	4	5	3	4	4	1	1	5	1	1	3	1	2	4	1	4	2	3	3	3	2	2	3	4	4	4	1	1	1	1	1	5	1	4	16	0
4	4	4	3	2	2			3	4	2	4	4	4	4	4	3	3	2	3	1	5	1	1	1	1	1	1	1	1	1	1	1	1	1	3	1	1	1	1	3	1	5	1	5	5	1	1		0
2	2	2	2	4	2	2	2	4	2	4	4	4	4	4	4	4	2	2	4	1	1	1	1	1	1	1	1	1	5	1	1	1	1	5	5	1	1	1	1	1	1	1	1	1	1	1	1	25	2
3	1	1	2	3	3	4	3	3	1	4	4	4	4	3	4	4	2	1	3	1	5	3	2	5	2	4	3	3	2	2	3	3	2	2	3	2	3	5	2	2	2	2	2	4	4	4	4	16	0
2	1	3	2	2	3	2	2	2	4	1	3	2	3	1	2	2	2	4	2	1	2	1	1	1	1	2	1	1	1	1	1	1	1	1	1	1	1	1	1		1	1	1	1	1	1	1	20	1
2	2	2	2	4	2	2	2	2	2	4	4	2	2	2	2	4	4	4	2	2	4	2	1	4	3	4	4	2	2	3	2	2	2	2	2	2	2	4	2	3	3	2	4	2	5	1	5	20	0
4	2	2	3	5	4	4	2	2	3	2	3	4	4	3	3	2	4	2	2	1	2	1	1	2	1	5	1	1	1	1	1	3	2	1	1	1	1	2	1	1	2	1	1	1	3	1	1	23	0
4	4	4	4	3	3	2	1	3	3	2	2	3	2	1	2	3	2	2	4	1	1	1	1	1	1	1	1	1	1	1	1	1	1	1	3	1	1	1	1	1	3	1	1	1	1	1	1	21	2
5	5	5												2	2	5	4	1	2	5	5		1	5	4	3		5	5		3	4				4	3	3	4	4	4	5	5	5	2	4	2
3	2	2	3	3	2	2	2	2	3	3	2	2	3	4	4	2	4	2	2	4	1	1	1	1	1	1	1	2	1	1	1	1	2	1	5	2	1	1	2	1	3	3	1	1	1	1	1	19	0
2	4	4	3	2	2	4	1	4	2	4	3	4	4	4	2	5	2	3	2	1	3	2	1	1	1	1	1	1	2	1	1	2	2	1	5	4	1	3	1	1	3	2	1	1	3	1	4	16	2
2	2	4	2	2	2	2	2	2	2	4	4	3	2	2	2	4	2	2	2	1	2	1	1	1	1	1	1	1	1	1	1	1	1	1	5	1	1	1	1	1	5	1	1	1	1	1	1		2
4	2	5	2	5	3	2	5	1	5	3	5	5	1	2	3	2	5	1	3	1	5	5	1	4	3	2	1	1	2	4	1	5	1	2	3	1	3	5	1	5	5	1	3	2	2	1	1	13	0
2	4	1	4	2	2	3	2	2	2	2	2	2	2	2	3	1	3	2	2	1	5	1	1	5	1	1	1	1	5	1	1	1	1	1	1	1	1	1	1	1	4	1	1	1	1	1	1	23	0
4	4	4	2	2	5	4	1	4	2	2	1	1	1	1	1	1	2	2	4	1	1	1	1	1	1	1	1	1	3	1	1	1	1	1	5		1	1	1	1	3	1	1	1	1	1	1	20	3
3	4	5	2	4	1	2	2	2	4	1	3	2	2	4	1	1	5	2	1	2	3	1	1	1	2	2	1	1	4	2	1	2	2	1	3	3	3	2	4	1	5	1	1	1	1	1	2	21	2
2	2	4	4	2	2	4	4	4	2	4	2	2	2	2	4	4	2	2	4	1	1	1	1	1	1	1	1	1	3	1	1	1	1	1	5	1	1	1	1	1	5	1	1	1	1	1	1		1
1	2	2	2	2	2	2	2	2	2	2	2	4	4	2	2	4	2	4	4	2	1	1	1	1	1	1	1	1	1	1	1	1	1	1	5	1	1	1	1	1	3	1	1	1	1	1	1	22	0
2	4	4	2	2	1	5	1	2	1	4	2	3	2	3	3	2	3	4	3	3	2	2	1	3	2	4		1	2	1	1	2	2	1	2	2	3	1	1	1	3	1	1	1	4	1	2		0
3	2	2	3	2	4	2	3	2	2	3	2	3	4	3	4	2	3	4	3	2	3	5	5	4	3	4	2	2	3	3	3	3	3	3	3	2	4	2	4	3	3	2	3	4	3	2	3	21	1
3	2	2	5	4	4	4	4	4	2	4	4	3	4		2	4	2	2	1	5	1	1	1	1	1	1	1	1	1	1	1	1	1	1	5	1	1	1	1	1	5	1	1	1	1	1	1	26	2
3	4	5	4	2		1	4	5	3	4	3	5	4	3	4	3	2	3	5	1	2	1	1	1	4	3	3	1	2	3	4	4	4	3	4	3	4	4	4	3	5	3	5	3	2	4	1	15	1
2		2	3	5	4	5		2	2	1	3	2	4	5	2	3	1	1	3	3	2	1	1	2	1	2	1	1	5	1	1	2	2	1	2	1	3	2	1	1	1	1	1	1	4	1	3	18	0
3	4	2	4	2	2	3	2	2	3	2	2	2	2	2	4	4	2	2	4	2	3	4	1	3	2	4	3	1	4	2	2	3	3	2	1	2	2	3	2	1	1	1	2	2	3	2	5	18	2
5	5	4	3	4	5	5	3	5	2	4	2	5	3	5	5	5	3	3	3	1	2	1	1	1	1	3	1	1	4	1	1	3	1	1	2	1	1	4	2	1	1	1	2	1	2	1	5	14	0
1	2	2	2	2	2	2	2	2	2	2	2	2	2	2	2	2	1	1	2	1	1	1	1	1	1	1	1	1	1	1	1	1	1	1	5	1	1	1	1	1	3	1	1	1	1	1	1	21	0
3	3	2	3	3	4	3	5	4	3	2	1	1	3	2	4	4	2	4	2	1	3	3	1	4	1	4	1	1	3	1	1	3	2	1	1	2	1	4	1	1	1	1	1	1	5	2	4	24	2
3	4	2	2	4	4	3	4	4	2	3	3	4	4	2	4	2	3	2	3	1	1	1	1	1	1	2	3	1	1	1	3		2		3	3	4	3	2	3	3	1	1	2	4	2	4		0
1	2	2	5	3	3	1	1	2	3	4	4	3	1	2	3	3	3	5	2	1	4	2	1	5	2																								0
3	4	2	4	4	4	4	3	4	2	3	2	2	4	3	4	4	2	4	4	1	2	2	1	4	1	4	3	1	2	3	2	4	2		1	1	2	4	1	1	1	1	1	1	3	1	4	16	1
4	3	4	3	4	2	4	4	3	3	2	2	3	2	1	3	4	3	3	5	1	1	1	1	2	1	2	1	1	3	2	1	2	1	1	2	1	1	1	1	1	1	1	1	1	2	1	2		1
4	3	5	4	3	3	4	2	2	2	2	2	2	2	2	2	2	2	2	2	1	2	1	1	3	1	2	1	1	3	1	1	4	2	1	2	1	1	3	1	1	4	1	1	1	3	1	1	22	2
2	3	3	3	3	4	5	4	4	2	4	4	5	4	2	4	4	2	2	4	1	4	1	2	4	2	2	1	2	2	3	2	4	1	3	3	2	2	4	4	4	4	4	4	3	2	1	5		0
4	4	2	3	3	3	2	1	4	4	3	2	2	5	3	4	3	2	2	2	4	4	3	1	1	4	3	1	3	2	3	1	4	3	3	2	3	1	4	1	1	3	2	2	2	2	1	3	19	2
4	5	4	2	4	2	3	2	1	3	5	1	2	3	2	3	1	2	1	3	2	5	3	5	4	5	5	2	2	3	4	4	1	4	4	3	1	1	4	2	2	3	4	5	5	3	1	2	21	1
1	2	1	4	3	1	3	1	2	3	2	1	1	1	3	2	1	3	5	2	1	4	1	3	4	3	4	3	1	1	2	4	3	1	2	1	1	2	3	2	2	1	3	2	3	4	3	4	18	1
3	2	4	3	3	4	4	2	3	4	3	2	2	3	3	4	4	3	3	4	1	2	1	5	5	5	1	1	1	4	1	1	1	1	1	3	1	1	1	5	1	2	1	1	1	2	1	1	18	1
4	4	3	3	4	4	4	4	3	4	3	2	3	4	2	4	2	3	3	3	1	4	1	1	5	1	1	1	1	5	1	1	2	1	1	2	1	1	5	1	1	1	1	1	1	1	1	4	19	1
1	4	4	2	4	2	2	2	4	2	4	4	2	4	2	2	4	2	2	2	1	1	1	1	2	1	1	1	1	3	1	1	2	1	1	3	1	1	2	1	1	3	1	1	1	2	1	2	22	1
2	2	5	2	4	4	4	2	4	4	4	2	4	2	2	2	2	2	2	4	4	2	1	1	2	1	2	1	1	3	1	1	2	1	1	4	1	1	2	1	1	3	1	1	1	2	1	2	18	2
3	4	4	4	4	4	4	3	4	4	4	4	4	4	3	3	4	2	3	3	1	4	3	2	5	4	2	1	2	3	2	1	3	2	2	4	3	2	1	4	3	2	2	3	2	4	3	4
3	4	4	4	3	3	4	3	4	2	3	4	3	4	5	4	4	2	3	3	2	2	2	1	3	1	3	3	1	4	3	3	2	3	1	4	2	1	2	2	2	1	2	2	1	3	1	2	10	1
3	4	5	4	2	4	4	4	2	4	3	2	4	2	2	2	4	4	2	2	2	3	4	1	5	4	5	5	1	1	3	1	5	4	1	1	5	1	5	5	1	4	1	1	1	2	1	1	21	1
		1	4	4	1	3	3	4	4	3	4	5	2	4	1	1	3	2	4	3	4	1	1	5	3	3	1	1	3	1	1	3	1		1	1	1		1	1	1	1	1	1	2	1	5		2
5	3	3	2	2	2	2	3	3	2	3	2	3	1	4	3	1	2	2	1	2	4	4	1	4	3	3	2	1	5	2	2	4	3	3	1	1	2	4	1	1	1	1	1	2	3	1	4		0
2	2	2	2	2	2	4	2	3	3	2	4	2	2	2	2	2	2	1	4	1	2	2	1	2	1	5	4	1	5	1	1	2	2	1	3	1	1	2	1	1	3	1	1	1	2	1	2	22	1
2	4	5	2	3	5	4	2	4	2	4	4	5	1	1	3	2	2	3	3	2	1	3	1	1	1	1	2	1	2	1	1	1	2	1	3	1	2	1	3	2	1	2	2	2	2	2	5	18	1
1	4	1	3	2	2	4	3	4	2	3	5	3	5	3	2	4	4	5	3	4	3	3	1	4	3	3	2	4	1	3	2	2	2	3	1	5	2	2	2	3	2	1	4	1	3	2	2		0
3	5	2	4	2	4	2	2	5	2	4	4	2	2	2	5	5	2	2	5	1	1	1	1	2	1	1	5	1	1	1	1	3	1	1	5	1	1	1	1	1	2	1	1	1	1	1	1	23	0
5	5	5	2	3		5	4	5	1	4	3	4	2	5	3	5	2	2	4	1	2	2	1	1	5	1	1	1	3	1	1	1	2	1	5	1	1	1	1	1	5	1	1	2	1	1	2	20	1
4	4	3	4	3	4	4	3	4	2	4	3	4	4	2	2	2	3	3	4	1	1	5	5	3	1	1	1	1	2	1	1	2	1	1	3	1	2	3	2	1	2	1	1	1		1	2	22	0
1	2	3	3	4	4	2	4	3	1	2	1	3	3	5	2	2	5	3	4	1	4	3	3	4	1	4	3	3	2	1	1	2	3	1	2	4	2	3	1	3	2	4	2	4	5	2	5	18	1
4	4	4	5	3	3	4	1	4	5	1	2	2	2	2	2	4	2	3	5	1	2	1	1	1	1	1	1	1	4	1	1	1	1	1	5	1	1	2	1	1	4	1	3	1	2	1	2	25	3
4	4	5	5	5	3	1	1	3	5	1	2	1	5	5	5	5	1	3	5	1	5	1																						1	1	1	1	30	0
2	2	4	3	1	2	2	1	2	1	2	2	2	2	2	1	3	3	2	2	1	1	1	1	1	1	2	1	1	3	1	1	2	1	1	3	1	1	2	1	1	3	1	1	1	2	1	2	22	0
4	4	3	4	2	2	3	2	3	4	4	3	3	2	2	2	3	2	2	4	1	1	1	1	1	1	1	1	1	2	1	1	1	1	1	3	1	1	1	1	1	2	1	1	1	1	1	1	21	1
4	4	2	2	3	3	3	3	3	3	3	2	3	3	2	3	4	2	3	2	1	1	1	1	1	1	1	1	1	1	1	1	4	1	1	2	1	1	4	1	1	1	1	1	1	1	1	4	16	1
4	4	4	1	5	1	4	2	4	4	2	2	2	4	2	4	4	2	2	4	1	3	1	1	4	1	5	1	1	1	1	1	1	1	1	1	1	1	5	1		1	1	1	5	5	1	1	25	2
3	3	2	2	2	2	3	2	3	2	2	3	3	3	3	3	2	2	2	4	2	2	1	2	2	2	2	1	1	5	2	2	2	1	2	2	2	1	3	1	1	1	1	1	2	2	1	1	21	1
2	1	3	3	4	4	5	5	2	5	3	3	2	2	3	4	4	4	5	1	1	4	1	1	3	3	4	1	4	1	3	3	4	2	1	5	2	2	3	1	1	2	4	4	5	5	2	4	20	0
4	4	3	4	2	4	4	2	3	2		2	3	2	3	3	3	2	2	4	1	2	2	1	3	1	1	1	1	2	1	1	1	1	1	4	1	1	2	1	1	3	1	1	1	2	1	2	24	1
2	2	2	2	2	2	4	2	2	2	2	2	2	2	2	4	2	4	4	2	1	2	3	1	3	5	4	3	1	4	1	1	3	5	3	1	2	3	3	1	5	1	2	1	4	2	5	4	15	0
2	4	1	4	3	4	4	1	4	3	4	4	2	3	3	3	2	2	3	2	3	2	2	1	2	1	2	1	1	4	1	1	2	2	1	3	1	1	2	1	1	1	1	1	1	1	1	2	20	0
3	4	3	3	3	3	4	3	4	2	3	3	4	3	2	3	3	3	3	3	3	3	1	3	3	3	4	1	1	2	1	1	3	1	1	1	1	1	3	1	1	1	1	1	1	2	1	3	18	0
2	3	3	4	3	3	2	3	2	3	3	3	2	2	4	3	3	4	2	3	1	5	1	1	5	1	5	1	1	2	2	1	5	2	2	3	3	4	2	3	5	3	5	5	4	2	3	1	22	2
4	4	3	2	2	5	4	4	3	2	4	4	3	4	3	3	4	2	3	3	2	3	2	1	2	2	1	2	1	4	1	1	1	3	3	2	1	2	2	1	1	1	1	1	3	3	1	1	16	2
4	3	3	3	4	4		2	4	2	3	3	3	4	4	5	3	2	2	4	5	2	2	1	2	4	1	1	1	4	1	2	2	3	2	1	1	3	2	1	1	4	1	1	3	2	1	2	20	0
4	4	5	4	3	4	4	2	3	3	3	2	3	4	2	4	4	3	3	3	1	1	1	1	1	1	1	1	1	2	1	1	1	1	1	5	1	1	1	1	1	4	1	1	1	1	1	1	18	0
4		2	2	4	2	3	3	3	4	4	4	4	3	2	2	4	4	3	5	1	5	1	1	1	1	3	1	1	1	1	5	5	1	1	1	5	1	5	1	1	1	1	1	2	5	5	2	18	0
4	3	1	5	1																1	2	1	1		2	1	1	1		1	1		1	1	1	1	1	1	1	1	2	1	1	5	1	1			0
5	2	4	2	2	2	2	2	3	2	2	1	2	2	2	5	4	1	2	2	1	1	1	1	1	1	1	1	1	3	1	1	1	1	1	5	1	1	1	2	1	5	1	1	1	1	1	1	23	0
3	3	3	3	3	3	3	3	3	3	3	3	3	3	2	4	3	2	2	4	1	2	1	2	2	1	1	2	1	2	1	1	2	2	4	2	1	1	1	1	2	1	1	1	4	1	1	1	23	0
4	4	3	2	3	2	2	2	4	2	4	1	1	1	2	3	3	4	2	2	1	1	1																						1	1	1	1	20	0
2	4	2	2	3	4	4	1	3	1	3	3	2	4	3	2	4	2	2	4	1	1	1	1	1	1	2	1	1	3	1	1	2	1	1	2	1	1	4	3	1	1	1	1	1	3	1	4	17	1
2	5	2	2	1	1	4	3	4	3	4	5	5	2	2	1	4	1	3	2	2	3	3	1	1	3	3	2	1	2	1	1	2	3	1	1	1	1	3	1	1	3	1	1	5	2	1	3	20	0
2	1	2	2	2	2		2	4	2	2	2	2	2	3	2	2	2	2	2	1	1	1	1	3	1	2	4	3	5	2	1	3	1	3	4	3	2	2	4	4	2	2	2	2	2	4	1		0
3	4	2	3	5	4	4	1	3	3	4	5	4	4	1	2	1	3	2	4	1	1	1	1	1	1	3	1	1	4	3	1	2	2	1	5	1	1	3	1	1	5	1	1	1	1	1	1	19	1
4	4	4	3	3	3	4	3	3	2	2	2	2	2	3	4	4	2	2	4	1	1	2	1	1	1	1	1	1	3	1	1	1	1	1	5	1	1	1	1	1	5	1	1	1	1	1	1	20	1
4	5	2	4	2	2	1	1	1	2	3	2	2	2	3	2	2	2	2	2	1	4	1	1	1	1	2	1	1	5	1	1	2	3	1	1	1	1	3	1	1	2	1	1	1	2	1	1	18	0
2	2	4	2	5	1	2	2	2	4	2	3	2	2	2	3	3	2	2	2	1	3	1	1	5	1	1	1	1	4	1	1	1	1	1	2	1	1	1	1	1	1	4	1	1	5	4	5	16	1
4	2	1	3	4	2	4	4	2	4	4	2	1	4	4	4	4	5	5	4	1	5	1	1	4	1	3	4	3	3	3	3		3	2	3	3	3	5	1	1	1	1	1	3	4	1	5	20	1
3	4	4	3	3	3	4	2	3	3	2	1	2	4	4	2	4	4	2	2	2	1	1	1	1	3	1	5	3	2	1	5	5	1	1	1	1	1	5		5	1		1	1	2	1	1	20	0
3	4	4	4	3	4	4	3	2	4	2	2	3	3	2	2	3	2	1	4	1	2	2	1	2	1	2	2	1	2	2	2	2	2	2	1	1	2	2	1	1	2	1	1	2	2	1	2	20	0
3	3	4	3	3	3	2	3	3	2	4	3	3	4	4	4	2	4	4	2	1	1	2	1	1	1	1	1	1	1	1	1	5	5	1	5	1	1	1	1	1	5	1	1	1	1	1	1		1
3	4	4	3	3	4	5	3	3	2	3	4	4	4	4	4	2	2	4	2	2	4	1	1	3	1	3	1	1	2	1	1	3	1	1	2	1	1	2	1	1	2	1	1	1	2	1	3	18	2
4	3	1	5	2	1	5	1	2	3	1	1	1	1	1	5	1	3	1	1	1	1	4	1	4	1	3	1	1	5	1	1	1	2	1	1	1	1	5	1	1	2	1	1	1	3	1	4	18	0
3	2	3	4	2	4	3	3	4	3	3	3	4	4	2	3	3	4	3	2	5	4	1	1	2	4	4	4	1	3	1	1	1	1	1	1	1	1	2	1	1	1	1	1	1	1	1	1	24	1
5	3	3	3	4	3	5	3	4	3	2	4	3	1	2	4	2	2	3	5	1	2	1	1	1	1	1	1	3	2	4	3	4	1	5	3	4	2	3	1	3	2	4	2	3	2	3	4		1
3	3	3	4	2	4	4	2	3	2	3	2	3	3	2	2	2	2	3	2	1	1	1	1	1	1	1	1	1	3	1	1	1	1	1	4	1	1	1	1	1	2	1	1	1	1	1	4	25	1
4	4	4	2	2	4	4	4	3	3	3	4	4	4	4	4	4	2	2	4	1	5	1	1	4	2	4	1	1	1	1	1	5	1	1	1	1	1	5	1	1	1	1	1	1	5	1	5	21	0
2	2	3	2	2	4	4	4	4	2	4	4	4	4	4	4	4	2	2	4	1	1	1	1	5	1	1	1	1	2	1	1	1	1	1	4	1	1	2	1	1	3	1	1	1	1	1	1	17	1
2	3	2	3	4	4	2	3	4	3	2	3	2	4	3	2	1	5	5	1	2	3	1	1	5	1	5	1	1	2	1	1	3	2	4	1	3	1	5	2	1	3	1	4	2	5	1	5	18	0
3	3	3	3	2	2	3	3	3	2	4	2	3	4	3	2	3	3	3	4	1	1	1	1	2	1	2	1	1	3	1	1	2	1	1	4	1	1	1	1	1	3	1	1	1	2	1	1	25	1
1	2	2	3	4	3	2	1	2	3	1	1	3	3	1	3	3	1	2	1	1	2	1	1	2	1	1	2	1	2	1	1	1	1	1	2	1	1	2	1	1	3	1	1	1	1	1	2	1	0
2	2	4	3	4	1	4	3	4	2	4	3	4	3	5	2	2	2	2	3	2	5	1	1	4	1	1	5	1	5	1	1	1	1	1	2	1	1	1	1	1	2	1	1	1	5	1	5	18	0
4	4	3	2	3	5	4	3	2	2	5	4	5	4	1	2	2	1	2	3	3	1	4	5	4	3	1	2	3	2	2	1	4	1	1	1	2	1	4	1	1	1	1	1	1	4	1	2	20	0
2	2	4	2	2	2	2	2	2	2	1	2	2	2	2	3	4	2	2	4	1	1	2	1	1	1	1	1	1	1	1	1	2	1	1	5	1	1	1	1	1	5	1	1	1	1	1	1	17	1
2	3	4	3	3	4	4	5	4	1	3	4	2	2	3	2	2	2	2	5	1	1	2	1	1	1	1	2	1	4	1	1	1	2	1	4	1	1	5	1	1	1	1	1	1	1	1	1	24	1
2	5	2	2	1	1	4	3	4	2	3	4	5	5	2	2	1	2	3	2	2	3	3	1	1	3	3	2	1	2	1	1	2	3	1	1	1	1	3	1	1	3	1	1	1	2	1	3	17	0
2	2	2	2	2	2	2	2	2	2	2	2	2	2	2	2	4	2	2	4	1	1	5	1	2	1	3	1	1	1	2	1	4	5	1	1	2	3	5	2	2	1	2	2	2	4	1	4	18	1
3	3	4	2	3	3	4	2	4	2	4	2	4	4	2	2	2	4	2	2	5	1	2	1	1	1	1	1	1	4	1	1	1	2	1	5	2	1	1	1	1	4	1	1	1	1	1	1	25	0
3	3	3	3	2	4	3	2	3	3	3	3	3	3	2	2	3	2	3	2	1	1	1	1	1	1	1	1	1	2	1	1	1	1	1	4	4	1	1	1	1	4	1	1	1	1	1	2	25	1
4	4	4	4	2	4	4	2	4	2	2	4	2	4	2	2	2	2	2	4	1	1	1	1	1	1	1	1	1	1	1	1	1	1	1	5	1	1	1	1	1	5	1	1	1	1	1	1	17	1
2	3		4	2	2		2	4		2	4	2	3	4	4	2	2	3	4	4	1	1	1	1	5	1	2	2	2	5		5	5	3	3	2	3	3	1	5	1	5	1	1	5	1	2		0
4	3	4	4	2	4	4	3	4	3		2	4	4	4	3	3	3	2	4	2	3	1	2	3	2	3	1	1	4	1	1	4	3	1	3	1	3	3	1	1	2	3	1	1	5	3	3	16
																				1	1	1	1	1	1	1	1	1		1	1	1	1	1	5	1	1	1	1	1	5	1	1	1	1	1	1
1	2	3	2	3	4	2	3	5	3	2	2	3	2	4	5	3	2	3	2
4	4	4	5	3	4	4	4	4	3	3	3	4	4	4	3	2	4	5	2	1	1	1	1	1	1	1	5	1	3	1	1	1	1	1	3	1	1	1	1	1	4	1	1	1	1	1	3	17
2	4	2	4	2	4	2	4	2	2	2	2	2	2	2	2	4	2	4	2	5	1	2	1	1	1	1	1	1	3	1	1	1	1	1	5	1	1	1	1	1	2	1	1	1	1	1	1	20
3	3	4	2	2	2	1	2	4	2	4	2	3	3	3	3	4	3	3	3	3	3	2	3	4	3	4	3	3	3	2	3	4	3	2	4	2	4	4	4	2	3	3	2	4	3	4	3	17
3	4	1	4	2	4	2	4	4	4	3	4	3	4	3	5	3	1	2	5	3	4	1	4	3	5	2	1	1	5	1	1	3	3	1	3	1	1	4	1	1	1	2	1	1	3	1	3	15
2	2	2	4	2	2	4	2	2	2	2	2	2	2	4	4	4	2	2	2	2	1	1	2	1	1	1		1	5	1	5		1	1	4	4	1		1	1	2	1	1	1	2	1	1	16
1	1	1	5	5	1	1	2	2	4	2	2	2	1	1	1	1	5	5	1	2	3	1	5	5	5	5	5	5	1	2	2	2	3	5	4	1	5	5	5	2	1	1	1	1	4	1	1	20
4	4	1	2	4	3	3	4	4	2	4	2	2	2	4	1	5	2	2	4	1	5	1	1	5	1	4	3	1	1	1	1	1	1	1	4	1	1	1	1	1	3	1	1	1	1	1	1	23
4	4	2	2	4	3	2	3	3	2	3	2	2	2	4	4	4	3	2	2	1	1	1	1	1	1	2	1	1	3	1	1	2	1	1	3	1	1	2	1	1	1	1	1	1	2	1	4	16
1	3	4	1	4	4	5	4	3	2	1	4	4	1	1	2	5	1	3	3	3	5	1																							4	4	4	0
4	4	4	2	3	4	3	2	2	3	4	3	4	3	2	2	3	3	3	3	1	5	1																								1	5	21
3	4	4	5	2	5	4	4	4	3	3	3	4	5	3	4	1	2	3	4	2	3	1																								1	4	26
3	3	3	3	3	2	4	5	3	3	3	3	3	2	3	3	2	3	3	3	1	2	1																							2	3	4	25
1	3	2	3	2	3	1	2	4	3	1	2	4	3	4	5	4	3	5	3	4	2	1																								1	2	25
2	3	1	2	2	2	3	2	1	2	2	3	2	2	3	4	2	3	4	2	4	2	1																								1	1	26
4	4	4	2	2	5	2	4	5	2	1	1	1	5	5	1	1	2	5	3	4	2	1																								1	1	0
1	1	1	2	2	1	1	1	1	2	1	1	1	1	1	4	1	2	5	1	1	1	1																								1	1	20
1	4	4	3	2	1	5	1	5	1	3	2	4	4	2	3	4	2	1	3	1	1	1																							1	1	1	19
																																													5	1	5	0
2	3	3	2	3	4	4	4	3	3	3	3	3	2	3	2	2	2	3	3	3	4	2	1	4	3	3	2	2	2	2	1	4	1	1	2	1	2	4	2	1	3	4	1	1	4	1	4	22
2	2	2	1	2	2	3	1	4	1	1	1	2	2	3	3	2	2	3	3	2	1	1	1	2	1	1	2	5	2	3	3	2	3	1	2	3	1	1	1	1	3	1	1	1	1	1	1	16
4	3	4	3	3	5	5	5	4	2	3	4	3	4	5	4	3	2	1	4	4	3	2																								1	5	17
1	2	3	3	2	2	4	1	4	2	2	3	4	2	3	4	3	3	2	3	2	3	2																							3	4	3	20
2	2	2	2	2	4	4	2	2	4	2	2	2	2	2	2	3	4	4	2	1	4	2																							3	3	3	20
1	1	3	4	4	3	1	4	1	3	3	3	1	3	3	3	4	3	2	1	2	3	2																							2	1	5	26
3	2	2	3	3	2	3	2	3	3	3	2	2	2	4	4	3	3	3	3	3	3	2																								1	3	18
2	3	2	3	3	3	2	2	3	2	3	3	1	1	2	3	3	4	1	1	1	2	2																							2	1	3	20
4	4	4	4	3	1	4	4	2	2	4	2	1	5	4	5	5	2	2	2	1	5	2																							1	1	1	20
2	2	2	3	4	3	4	2	3	2	3	2	2	2	3	3	2	2	2	3	1	1	2																							2	1	1	20
4	2	1	5	3	4	5	5	4	4	2	2	2	3	1	5	5	4	3	2	1	4	1																						3	5	1	5	16
4	4	2	4	3	2	4	4	4	2	2	2	2	4	4	2	4	2	2	3	1	3	3																							5	1	5	0
4	4	5	2	4	4	4	3	3	4	2	3	4	5	1	2	1	3	2	5	5	1	3																								2	2	17
1	2	2	2	3	1	3	4	2	4	2	3	2	2	3	2	1	4	3	2	2	2	3																								1	2	19
4	5	1	1	1	1	2	2	2	2	4	2	2	4	3	1	5	2	2	4	1	3	3																							1	1	1	17
1	1	1	5	5	1	1	2	2	3	2	1	1	3	3	1	2	4	5	2	1	5	1	1	2	1	2	1	1	3	1	1	3	4	1	3	1	3	2	4	1	1	1	1	1	2	1	2	16
2	2	2	4	4	2	2	2	2	4	2	2	2	4	4	2	4	2	2	4	1	2	1	1	5	1	5	1	1	1	1	1	5	2	1	1	1	1	5	1	1	1	1	1	1	5	1	5	0
1	1	3	2	2	1	1	3	2	2	2	3	1	1	3	2	3	2	2	3	1	1	1	1	2	1	1	1	1	4	1	3	3	1	1	3	1	1	2	3	1	2	1	1	3	3	1	4	18
3	4	4	4	1	2	4	2	4	4	5	1	2	4	1	2	5	2	2	1	1	1	2	1	1	1	1	1	1	1	1	1	3	1	1	4	1	1	1	1	1	2	1	1	1	1	1	4	18	2
3	4	4	3	3	3	3	3	3		3	2	2	2	3	2	3	3	3	3	2	3	1	1	4	1	5	1	1	1	1	1	4	1	1	4	1	1	2	1		2	1	1	1	4	1	3		2
4	4	2	4	4	4	4	2	2	2	4	2	2	4	3	5	4	2	2	3	3	2	1	1	2	4	1	1	1	5	1	1	3	2	1	2	1	1	1	1	1	2	1	1	1	1	1	3	16	0
5	5	4	2	2	4	4	4	2	2	2	2	4	2	2	4	4	4	2	2	4	3	1	1	5	5	5	1	3	5	3	1	5	3	1	1	1	3	5	1	1	1	1	1	3	5	1	5	18	2
4	5	3	2	2	3	5	2	4	1	3	2	2	2	5	5	2	1	1	2	2	1	1	1	1	3	1	1	1	2	1	1	2	1	1	5	1	1	2	1	1	2	1	1	1	2	1	1	24	1
3	3	3	4	3	2	2	1	4	4	4	3	1	1	2	3	3	4	1	3	1	1	2	1	2	1	2	2	1	3	2	2	3	2	1	3	1	2	3	1	1	2	1	1	1	2	1	4	17	2
1	4	4	4	2	1	2	4	4	2	1	4	1	5	1	1	4	5	5	1	2	4	1	1	2	2	1	1	1	3	2	1	1	2	2	1	1	2	3	2	2	3	2	3	2	4	2	3	16	1
2	4	3	2	1	4	2	2	3	2	2	2	2	2	2	2	3	1	1	4	1	2	1	1	1	1	1	1	1	3	1	1	1	2	1	4	1	1	1	1	1	3		2	1	2	1	1	21	2
3	2	2	2	2	3	4	5	2	3	3	5	2	2	2	5	4	2	1	4	1	2	1	1	1	4	5	1	1	3	1	3	2	4	1	5	1	1	2	1	1	1	1	1	1	2	1	3	16	1
1	1	1	4	5	2	2	2	3	4	2	2	4	2	4	5	5	1	3	5	3	3	1	1	4	1	4	3	2	1	2	3	2	5	4	3	2	1	4	3	4	5	4	3	2	5	2	3	18	0
5	3	2	1	3	1	4	2	3	4	3	4		2	5	3	3	4	5	3	5	5	2	4	5	5	1	3	4	2	4	3	3	3	5	2	3	3	1	3	4	2	3	3	4	3	3	3		0
1	2	2	2	2	2	3	2	3	2	2	2	2	2	3	3	2	3	2	3	1	1	3	1	1	1	1	1	1	1	1	1	1	1	1	5	1	1	1	1	1	4	1	1	1	1	1	2	23	1
3	2	1	3	4	4	4	2	4	3	3	1	1	3	4	4	4	3	3	2	1	1	1	1	1	1	1	1	1	5	1	1	1	1	1	4	1	1	2	1	1	3	1	2	1	1	1	2	17	1
3	2	3	3	3	2	2	2	2	3	3	3	3	3	2	2	3	4	2	2	3	2	2	1	1	1	1	1	1	1	1	1	1	1	1	4	1	1	2	1	1	4	1	1	1	1	1	1	22	0
2	2	2	2	2	3	2	3	2	4	3	3	2	3	3	3	3	3	3	3	1	2	1	1	2	1	1	1	1	1	1	1	2	1	1	5	1	1	1	1	1	5	1	1	1	1	1	3	19	2
3	2	2	3	3	2	3	3		5	3	2	3	3	3	3	2	3	5	3	1	1	2	1	1	1	1	1	1	1	1	1	1	1	1	5	1	1	1	1	1	5	1	1	1	2	1	1	20	0
2	2	2	3	4	3	2	3	2	2	2	3	2	2	2	2	3	2	2	3	1	1	2	1	1	1	2	1	1	3	1	1	2	1	1	3	1	1	2	1	1	3	1	1	1	5	1	1	22	0
3	4	4	3	4	4	4	3	4	2	3	4	2	4	4	4	4	2	2	3	4	3	2	2	3	3	4	3	2	4	4	2	2	1	1	1	2	2	4	1	1	1	1	1	2	4	1	5		1
2	4	3	4	2	4	2	4	4	1	4	4	5	3	4	4	1	2	1	4	1	1	1	1	2	1	2	1	1	4	1	1	2	1	1	3	1	1	3	1	1	2	1	1	1	2	1			0
4	3	1	2	2	4	4	1	4	4	3	1	2		2	3	2		3	2	1	5	1	1	5	1	5	1	1	2	1	1	1	1	1	5	1	1	5	1	1	5	1	1	1	1	1	1		0
4	4	3	3	4	4	4	1	4	1	5	2	2	4	3	3	4	1	3	3	4	5	3	1	5	4	3	4	2	4	1	1	3	3	1	1	1	3	5	1	1	1	1	1	1	5	1	3	18	0
2	4	4	2	4	4	5	5	4	2	1	1	1	2	2	4	4	4	2	2	1	1	1	1	1	1	1	1	3	5	5	1	1	5	1	5	1	1	1	1	1	3	1	1	3	1	1	1	21	0
2	2	2	5	4	2	2	3	3	3	3	2	3	2	3	3	2	4	3	3	1	4	1	1	3	1	1	1	2	1	2	2	5	2	2	1	2	2	3	1	4	3	2	2	3	2	2	4	20	0
2	4	3	3	2	2	4	2	4	2	2	2	3	2	2	4	3	2	2	3	2	3	1	2	3	2	3	1	1	2	1	1	2	1	1	3	1	1	1	1	1	2	1	1	2	3	1	4	18	2
4	3	4	4	3	4	3	3	4	4	4	2	4	4	5	4	5	3	4	3	2	2	2	1	2	2	2	1	1	3	1	1	2	2	1	4	1	1	2	1	1	4	1	1	1	2	1	2	18	0
3	2	2	3	4	5	5	2	2	1	2	3	2	2	4	2	3	3	3	2	5	1	2	1	2	2	1	2	1	3	1	1	1	1	1	2	1	1	1	1	1	2	1	1	1	2	1	1	18	1
4	4	3	3	3	4	3	3	4	3	4	3	4	4	2	2	2	2	2	2	1	1	1	1	1	1	1	1	1	1	1	1	1	1	1	5	1	1	5	1	1	5	1	1	1	1	1	1	25	1
4	2	2	3	3	3	2	2	2	3	2	3	2	3	3	2	2	3	3	2	1	1	2	1	4	1	4	2	1	1	1	1	2	1	1	4	1	2	2	1	1	3	1	1	1	3	1	1	17	0
1	5	4	2	2	4	5	3	5	5	2	1	1	2	3	4	4	4	2	1	1	1	2	1	1	1	1	1	1	3	1	1	2	1	1	5	1	1	2	1	1	5	1	2	1	2	1	3	18	0
2	1	1	3	1	3	5	3	5	1	1	5	5	1	1	5	3	5	1	3	3	3	1	4	2	3	4	1	1	1	1	1	5	1	1	1	1	1	5	1	1	1	1	1	1	5	1	5	26	0
3	3	2	3	2	4	3	2	3	4	3	2	2	3	2	2	3	2	2	2	1	2	2	1	2	1	1	1	1	2	1	1	1	1	1	4	1	1	2	1	1	5	1	1	1	1	1	1	21	0
5	1	1	5	5	3	3	5	5	2			4		1	1	4	2	2	2	1	2			2		1	1	1	1	1	2	2		1	4		1	2	2	5	4		1	1	2	2	2		0
3	1	3	2	3	3	3	4	3	2	3	4	2	4	3	3	4	2	3	4	1	2	1	1	1	1	5	1	1	2	1	1	2	1	1	2	1	1	5	1	1	2	1	1	1	3	1	1		0
4	4	2	4	4	4	2	3	2	2	4	2	2	2	2	4	2	3	2	2	1	5	1	1	5	1	3	1	1	2	1	1	3	1	1	1	1	1	3	1	1	2	1	1	1	3	1	5	21
1	2	2	5	2	3	1	3	1	5	4	4	3	4	2	2	3		5	3	3	5	1	1	4	3	3	3	2	2	3	1	1	1	3	3	3	3	2	2	4	2	1	2	3	1	4	4	16	0
4	4	3	3	3	3	3	4	4	3	3	2	3	2	5	5	2	4	3	3	1	1	1	5	2	1	1	1	1	3	1	1	2	1	1	1	1	1	2	1	1	4	1	1	1	1	1	2	18	0
4	3	2	4	3	4	2	3	3	2	2	2	2	2	2	3	3	2	3	4	1	2	1	2	3	2	3	1	1	2	1	1	2	1	1	3	1	1	3	1	1	2	1	1	1	4	1	3	18	0
2	2	1	2	2	3	3	2	3	2	2	3	2	2	2	4	2	2	2	2	1	1	1	1	1	1	1	1	1	2	1	1	1	1	1	4	1	1	2	1	1	1	2	2	1	1	1	1	18	0
2	2	2	2		3	2	2	2	4	4	3	3	2	2	2	2	4	4	2	2	1	1	1	4	1	4	2	3	4	3	3	4	3	2	2	2	2	4	2	1	1	1	2	2	4	1	4	19	2
5	1	4	1	1	5	4	1	4	1	5	2	3	3	2	4	5	3	4	4	1	1	1	3	5	1	4	1	1	2	1	1	1	3	1	2	1	2	1	1	1	1	1	1	1	1	1	2	22	2
5	5	1	4	5	1	1	2	2	4	2	2	2	1	2	1	1	5	4	2	1	5	1	1	5	4	5	2	5	3	2	3	4	1	5	4	2	3	5	2	4	3	2	4	5	5	2	2		0
1	1	1	1	1	1	1	1	1	1	1	3	1	1	4	3	3	3	1	3	1	1	2	1	1	1	1	1	1	4	1	1	1	2	1	4	1	1	1	1	1	3	1	1	1	1	1	2	20	1
4	4	4	3	3	4	4	3	4	3	3	3	4	4	3	3	4	2	2	3	1	1	1	1	1	1	1	1	1	1	1	1	1	1	1	5	1	1	1	1	1	5	1	1	1	1	1	1	0	0
1	1	1	5	5	1	1	2	1	2	1	1	1	1	1	1	1	5	5	1	1	1	1	1	1	4	1	1	1	1	1	1	1	1	1	5	1	1	1	1	1	5	1	1	1	1	1	1	24	2
3	2	4	2	2	4	3	4	2	1	3	2	5	2	3	5	4	3	4	4	1	5	1	3	3	3	3	2	1	1	1	1	5	1	1	1	1	5	5	1	1	1	1	1	1	5	1	5	18	0
4	5	4	2	3	3	4	4	3	1	4	2	2	1	3	5	1	2	3	4	2	3	1	1	1	1	3	1	1	4	1	1	1	1	1	3	1	1	4	1	1	1	1	1	1	3	1	2	16	0
2	3	1	4	5	1	2	5	5	4	1	2	2	1	1	5	5	1	3	5	1	1	1	1	1	1	1	1	1	1	1	1	1	1	1	5	1	1	1	1	1	5	1	1	1	1	1	1	18	0
2	4	4	2	2	4	4	4	2	2	3	3	4		4	2	2	1		5	5	1	2	1	5	1	1	1	1	3		1		1	1	4				1	1	1	1			1	1	1	19	0
5	4	4	4		4	4	2	5	2	4	2	5	4	2	1	5	1	1	1	3	2	3	1	3	1	4	3	2	3	1	1	2	2	1	3	1	1	5	2	1	3	2	1	1	2	1	5		1
2			2	2	3		4	4	1	4	3	4	4	2	4	4	2	3	5	5	2	2	3	1	4	2	1	1	2	1	1	1	1	2	4	2	1	1	1	1	5	1	1	1	2	1	2		0
1	1	1	1	5	1	1	1	1	1	1	1	1	1	1	5	1	5	5	1	1	1	1	1	1	1	1	1	1	2	1	1	1	1	1	2	1	1	1	1	1	1	1	1	1	5	1	5	23	3
1	2	1	2	2	4	4	4	4	2	4	4	5	4	5	4	1	2	2	4	2	4	2	2	3	3	4	3	3	2	2	5	2	5	3	3	3	3	4	2	2	2	3	2	2	4	2	3		1
3	4	5	1	2	1	5	1	4	1	3	4	1	1	2	1	5	1	2	2	5	1	2	1	1	5	1	1	1	2	2	1	1	1	1	2	1	1	5	1	1	1	1	1	1	1	1	1	22	1
3	2	4	4	2	2	3	2	2	3	3	2	4	1	3	3	2	3	2	2	2	2	1	1	2	3	3	2	1	2	1	1	1	2	1	2	1	1	3	2	1	2	1	2	1	3	1	4	20	0
3	3	2	4	3	2	2	2	3	2	3	3	2	2	2	2	2	3	2	5	1	1	1	1	1	1	1	1	1	3	1	1	1	1	1	3	1	1	2	1	1	3	1	1	1	2	1	1	21	0
3	4	3	3	3	4	5	3	2	2	3	2	3	4	3	2	3	2	2	4	1	1	1	1	1	1	1	1	1	2	1	1	1	1	1	5	1	1	1	1	1	4	1	1	1	1	1	1	21	1
5	5	5	4	3	4	4	4	3	4	4	4	4	4	4	4	4	3	3	3	5	1	1	1	2	5	1	1	1	2	3	2	2	2	1	3	1	1	3	1	1	2	1	1	1	3	1	3	20	0
3	3	3	3	3	4	2	2	3	2	2	3	3	3	2	2	2	3	3	3	1	2	2																						1	2	1	1	20	1
4	3	3	3	3	4	3	3	3	3	3	3	3	4	2	3	2	3	2	3	1	1	2	1	1	1	1	1	1	1	1	1	2	1	1	4	1	1	2	1	1	4	1	2	2	3	1	2	21	0
5	4	3	5	3	3	5	5	5	3	4	4	2	3	4	3	2	4	3	3	5	1	3	5	2	5	1	5	5	3	5	4	3	5	5	4	1	1	2	1	1	3	1	2	2	3	1	4	18	3
3	1	3	2	2	1	3	1	3	2	4	2	1	1	1	1	4	2	2	4	3	4	2	1	3	1	2	1	1	5	1	1	2	1	1	4	1	1	2	1	1	4	1	1	1	2	1	5	20	0
2	3	1	2	3	2	3	2	4	2	2	4	4	2	3	5	4	1	1	4	4	1	1	1	1	1	1	1	1	2	1	1	1	1	1	4	1	1	1	2	1	4	2	1	1	1	1	1	19	0
4	4	4	2	2	4	2	2	2	3	2	2	1	2	1	2	2	4	3	4	1	5	1	1	5	1	5	1	1	2	2	1	5	1	1	1	1	1	5	1	1	1	1	1	1	5	1	5	15	0
4	4	2	2	2	5	3	3	4	2	3	2	4	5	3	4	4	3	1	2	2	2	2	1	2	1	3	4	1	2	2	1	2	1	1	4	1	1	2	1	1	3	2	2	1	2	1	2	18	0
3	2	3	3	3	2	3	3	3	4	3	3	3	3	2		3	2	3	3	1	1	1	1	1	1	1	1	2		1	1	5	1	1	1	2	2	5	1	2	3	1	3	2	5	2	4	20	0
3	4	4	2	2	2	5	1	3	1	2	1	1	1	3	5	1	3	1	3	1	1	1	1	1	1	1	1	1	3	1	2	2	3	1	4	1	3	2	1	1	3	1	1	1	1	1	1	19	0
1	2	1	2	2	4	4	4	4	2	4	4	5	4	5	4	1	2	2	4	2	4	2	2	3	3	4	3	3	2	2	5	2	5	3	3	3	2	4	2	2	2	3	2	2	4	2	3	20	1
3	4	2	4	5	4	1	2	4	2	2	1	1	2	1	4	2	3	4	3	1	1	2	1	5	5	1	1	1	2	1	1	1	1	1	2	1	1	3	1	1	2	1	1	1	1	1	2	18	0
3	4	4	4	2	5	2	2	3	3	2	4	3	4	4	2	4	3	2	2	3	3	2	1	5	2	4	3	5	5	1	1	5	1	1	1	1	5	5	1	1	1	1	1	1	1	1	1		0
5	5	4	4	3	2	2	2	4	4	4	2	4	5		4	4	4	2	2	1	1	1	1	2	1	1	3	1	2	1	1	1	1	1	3	1	2	2	1	1	5	1	1		1	1	3	22	0
1	2	2	3	2	2	4	2	3	3	3	2	2	2	4	2	2	4	3	2	1	5	1	1	3	1	1	1	1	2	1	1	1	1	1	2	1	2	4	1	1	1	1	1	1	2	1	2	21	0
3	1	2	2	1	1	2	4	2	2	2	2	5	1	3	2	2	2	3	3	1	1	1	1	1	1	1	1	1	1	1	1	1	1	1	5	1	1	1	1	1	5	1	1	1	1	1	1	25	0
3	3	2	3	3	2	3	2	2	4	2	3	2	2	2	3	2	2	2	3	1	1	1	1	1	1	1	1	1	5	1	1	1	1	1	5	1	1	1	1	1	5	1	1	1	1	1	1		0
3	3	2	2	5	2	4	4	3	3	3	4	4	4	2	2	3	4	2	2	1	2	1	1	2	1	3	1	1	3	1	1	3	2	1	1	1	1	4	1	1	1	1	1	1	3	1	5		1
2	4	4	3	3	2	3	2	4	2	3	3	3	3	2	2	3	3	2	4	1	1	1	1	1	1	1	1	1	2	1	1	1	1	1	4	1	1	1	1	1	4	1	1	1	1	1	1	22	0
4	3	2	4	2	4	4	1	3	2	2	3	2	1	1	2	4	2	2	4	1	2	2	1	2	1	1	1	1	2	1	1	1	2	1	3	1	1	2	1	1	3	1	1	1	2	1	1	21	0
5	5	3	5	3	3	3	4	4	3	1	3	3	4	2	3	4	2	1	5	1	1	2	1	1	1	1	1	5	3	5	5	3	1	1	2	3	1	5	1	3	3	2	3	3	3	4	2	17	0
2	2	3	2	4	1	2	2	2	2	3	4	2	4	3	2	2	2	2	2	1	3	2	1	1	1	2	1	1	1	1	2	2	1	1	3	1	1	2	1	1	2	1	1	1	3	1	4	21	0
3	4	2	2	2	3	2	2	3	2	2	3	4	4	2	4	2	4	2	2	1	2	3	1	1	1	1	1	1	1	1	1	1	1	1	4	1	1	1	1	1	5	1	1	1	1	1	1	22	0
4	3	2	2	2	4	2	1	3	3	3	2	3	4	2	4	3	3	2	4	2	3	1	1	3	1	3	1	1	3	1	1	3	1	1	3	1	3	3	1	1	3	1	1	1	3	1	3	16
2	2	2	3	2	2	3	2	2	2	2	3	2	2	2	2	2	2	3	2	1	1	3	1	1	1	1	1	1	3	1	1	1	1	1	3	1	1	1	1	1	3	1	1	1	1	1	1	23	2
2	4	1	4	3	4	3	2	3	2	3	4	4	1	1	4	4	2	2	4	4	5	1	1	4	2	5	1	1	2	1	1	1	4	1	4	1	4	5	1	1	1	1	1	1	5	1	2	18	0
2	2	2	2	3	2	2	2	2	2	2	2	2	2	2	4	2	2	2	2	1	2	1	1	2	1	1	1	1	5	1	1	1	1	1	4	1	1	1	1	1	1	1	1	1	1	1	1	20	1
1	4	1	2	2	2	2	5	2	2	2	5	2	1	2	2	3	2	1	3	5	2	1	1	3	5	1	1	1	4	1	1	1	1	1	5	1	1	1	1	1	4	1	1	1	1	1	1	19	0
3	3	4	4	3	3	3	4	4	2	3	2	2	4	3	4	2	2	3	3	1	2	1	1	1	1	1	1	1	1	1	1	1	1	1	4	1	1	1	1	1	4	1	1	1	1	1	1	18	0
2	2	2	3	3	2	2	2	2	2	2	3	2	2	3	3	2	2	2	2	1	1	1	1	1	1	1	1	1	4	1	1	1	1	1	4	1	1	1	1	1	1	1	1	1	1	1	2	28	0
2	2	2	2	2	2	4	2	2	2	4	4	2	2	4	2	4	2	2	2		2	3	1	5	1	1	1	1	1	1	1	1	1	1	4	1	1	1	1	1	4	1	1	1	1	1	2	23	1
4	3	3	1	3	4	3	2	3	2	4	3	5	4	4	4	3	2	3	4	5	1	1	1	4	2	5	1	1	2	1	3	5	2	2	2	1	3	4	2	1	1	3	1	1	5	1	5	20	0
2	2	2	2	4	2	2	2	2	2	2	3	3	3	3	2	4	2	2	3	1	1	1	1	1	1	1	1	1	2	1	1	1	1	1	3	1	1	1	1	1	3	1	1	1	1	1	1	18	0
3	2	4	2	2	3	3	2	3	2	3	3	3	2	3	4	2	2	2	3	1	2	1	1	1	1	1	2	1	1	1	1	1	1	1	5	1	1	1	1	1	5	1	1	1	1	1	1	18	1
4	4	2	2	2	4	2	2	4	2	4	2	2	2	4	2	2	2	2	2		1					1	1	1	3	1	1	1	2	1	4	1		1	1	1	2	2	1	1	1	1	1		0
1	2	2	3	3	2	2	3	3	3	3	2	3	2	3	3	3	3	3	3	1	1	1	1	2	1	2	1	1	1	1	1	1	1	1	3	1	1	1	1	1	4	1	1	1	1	1	5	19	1
2	1	3	2	2	1	1	1	1	3	4	1	1	3	4	1	2	5	5	4	1	2	1	5	5	4	5	1	1	1	1	1	2	1	1	5	2	1	1	1	1	2	1	2	1	3	1	4	21	0
2	1	2	4	2	2	2	2	4	2	4	4	2	4	3	3	2	1	1	5	3	5	1	4	4	3	5	1	1	1	1	2	5	1	4	1	3	3	5	1	1	1	1		1	3	1	1	21	1
1	4	1	3	2	4	4	4	4	2	1	4	4	4	4	4	4	2	2	4	2	3	2	1	5	1	1	1	1	2	1	1	1	2	1	3	3	2	1	1	1	2	1	1	1	2	1	1	23	0
3	3	4	4	3	4	3	4	4	2	3	2	3	4	3	4	1	4	2	3	2	2	3	1	1	1	2	2	1	1	1	1	2	1	1	2	1	1	2	1	1	1	1	1	1	1	1	2	19	0
2	4	5	4	5	4	2	2	4	2	2	2	4	2	2	2	2	2	4	2	1	2	1	1	1	1	1	1	1	1	1	1	1	1	1	3	1	1	1	1	1	1	1	1	1	1	1	3	24	0
2	3	2	2	3	2	2	3	2	4	2	3	2	3	2	3	3	4	3	3	1	1	2	1	1	1	2	1	1	2	1	1	1	2	1	3	1	1	3	1	1	2	1	1	1	1	1	2	20	0
5	4	2	3	3	3	2	3	3	2	3	3	2	4	3	3	4	2	2	2	4	2	1	1	1	1	1	1	1	3	1	1	1	1	5	1	1	5	5	1	3	1	1	2	4	2	1	2	16	1
4	2	2	3	4	4	2	2	4	3	3	2	3	3	2	3	2	2	4	2	5	1	1	1	1	1	1	1	1	2	1	1	1	1	1	4	1	1	1	1	1	5	1	1	1	1	1	1	20	1
4	4	3	4	5	4	4	3	3	3	3	2	4	3	2	2	2	3	3	3	2	3	2	2	5	3	4	1	3	1	1	3	5	1	1	1	5	5	5	1	1	1	1	1	1	3	1	3		0
4	4	2	2	2	4	3	2	4	2	4	3	3	3	3	4	3	3	2	4	1	5	1	1	2	1	1	1	1	4	1	1	1	1	1	1	1	1	1	1	1	2	1	1	1	1	1	1	25	0
2	2	1	4	3	1	2	3	3	3	3	4	2	2	1	3	2	2	2	2	1	5	1	1	5	1	5	1	1	3	1	1	5	1	1	3	1	1	5	1	1	3	1	1	1	5	1	5	18	0
2	2	2	2		3		2	2	2	4	1	1	4	2	3		4	2	3	1	3	1	1	3	1	2	1	1	3	1	1	1	1	1	2	1	1	1	1	1	1	1	1	1	1	1	1	21	0
2	2	4	2	2	3	4	2	2	2	2	4	2	2	3	2	2	2	3	3	1	2	1	1	2	1	1	1	1	2	1	1	1	1	1	5		1	1	1	1	4	1	1	1	1	1	2		2
2	1	4	4	2	2	4	2	4	4	2	4	2	2	3	4	3	2	2	3	1	1	1	1	1	1	1	1	1	1	1	1	1	1	1	5	1	1	1	1	1	5	1	1	1	1	1	1	19	2
3	3	4	2	3	2	2	2	2	3	3	3	2	2	3	3	4	2	2	2	1	1	2	1	1	1	1	1	1	2	1	1	2	1	1	4	1	1	2	1	1	4	1	1	1	2	1	2	24	2
1	5	3	5	2	4	1	1	1	3	1	3	1	3	3	5	2	4	3	2	3	2	2	1	4	1	5	2	1	1	1	4	4	1	1	1	2	1	5	1	1	1	1	1	1	5	1	5	0	1
3	4	2	5	3	3	1	1	3	2	3	3	1	1	2	4	2	2	1	4	1	2	1	1	1	1	1	1	1	1	1	1	1	1	1	5	1	1	1	1	1	4	1	1	1	1	1	2	16	1
4	4	1	2	2	4	1	1	5	1	1	1	1	4	1	4	1	1	4	3	1	2	1	1	2	1	1	1	1	1	1	1	2	1	1	3	1	1	1	1	1	1	1	1	1	2	1	5	20	0
3	3	3	4	2	4	3	2	2	4	2	2	2	1	2	2	2	4	3	3	1	1	1	1	4	1	1	1	1	1	1	1	1	1	1	1	1	1	1	2	1	1	2	1	1	1	1	1	17	1
3	3	4	4	3	4	2	1	1	4	3	1	4	4	2	5	5	3	3	3	1	5	1	1	3	1	2	1	1	2	1	1	2	2	1	2	1	1	2	1	1	1	1	3	4	5	1	2	23	0
1	2	3	3	2	2	4	2	4	4	2	1	1	2	2	4	4	2	2	4	2	2	1	1	2	2	2	1	1	3	2	1	2	2	2	3	1	3	2	1	1	2	1	1	1	3	1	1	18	0
4	3	1	3	4	2	4	2	3	3	3	2	1	1	2	1	4	2	2	4	2	2	1	1	1	1	1																							0
4	3	2	2	2	4	2	4	5	2	5	4	3	4	4	5	3	5	2	3	1	2	1	1	2	1	3	2	1	4	1	1	2	1	1	5	1	2	2	1	1	4	1	1	1	2	1	2	17	0
3	3	3	3	3	2	2	3	3	3	3	3	3	2	2	2	3	3	3	3	1	1	1	1	1	1	1	1	1	3	1	1	1	1	1	3	1	1	1	1	1	3	1	1	1	1	1	1	20	0
3	3	3	2	2	4	4	4	4	2	3	4	4	3	4	4	4	2	2	4	3	3	1	1	1	3	3	3		4	1	1	4	1	1	2		3	3	1	1	1	1	1	1	5	1	3	20	0
3	4	1	3	3	1	1	3	4	2	4	3	3	2	1	1	2	2	2	2	1	2	1	1	2	1	1	1	1	3	1	1	3	2	1	3	1	1	3	1	1	3	1	1	1	1	1	1	24	0
4																								2																									0
2	3			5		1	1	3	4	3	1	2	2	1	1	1	5	4	2	1	2	4	2	5	1	4	1	4	2	2	4	2	1	1	2	1	1	5	3	3	2	2	1	2	5	2	5	0	0
4	5	2	2	3	5	2	5	4	1	4	2	5	4	1	2	4	1	3	3	1	2	3	1	1	1	2	1	1	3	3	2	3	1	2	3	1	2	4	1	1	3	1	1	2	2	1	2	25	1
3	4	4	4	4	3	2	2	2	3	2	1	1	2	2	4	2	2	2	1	1	1	2	1	3	1	4	1	1	4	1	1	2	2	1	1	1	1	1	1	1	1	1	1	1	1	1	3	22	1
3	3	4	4	3	2	3	3	2	3	3	2	3	3	3	2	4	2	2	2	2	4	3	1	3	2	3	1	1	1	1	1	2	1	1	3	1	1	2	1	1	3	1	1	1	2	1	2	19	1
2	2	2	2	2	2	2	2	4	2	3	3	2	2	2	2	4	2	2	2	4	2	2	1	1	2	1	2	1	2	1	1	1	1	1	2	1	1	1	1	1	1	1	1	1	1	1	1	22	0
3	3	3	3	3	4	4	3	4	2	3	4	4	3	2	3	3	2	2	3	1	5	1	1	1	1	1	1	1	2	1	1	1	1	1	5	1	1	1	1	1	2	1	1	1	1	1	1	18	0
2	2	1	1	1	2	1	3	5	1	4	1	3	5	2	1	4	3	2	4	1	1	1	1	1	1	1	1	5	5	1	1	1	1	1	1	1	1	3	1	1	1	1	1	1	1	1	1	23	0
4	5	5	2	2	5	4	2	4	1	3	3	2	5	5	5	5	2	2	4	1	1	1	1	1	1	1	1	1	5	1	1	1	1	1	5	1	1	1	1	1	5	1	1	1	1	1	1	23	1
2	3	3	2	2	2	3	3	4	3	3	2	3	2	3	2	4	2	2	2	3	3	2	1	4	2	3	2	1	2	2	2	3	2	1	1	1	2	3	1	1	1	1	2	1	3	1	3	19	0
3	4	1	2	2	3	1	2	4	2	4	2	1	2	1	4	2	4	3	3	1	3	1	1	4	1	1	1	1	2	1	1	2	1	1	2	1	1	1	1	1	1	1	1	1	2	1	5	20	0
2	3	5	1	2	3	3	1	3	3	5	3	2	3	1	4	5	2	1	2	4	1	1	1	1	1	1	1	1	3	1	1	2	1	1	4	1	1	1	1	1	5	1	1	1	1	1	1	0	1
3	4	4	3	4	2	3	2	3	3	4	3	4	2	4	5	3	3	2	4	3	2	1	1	2	1	1	1	1	2	1	1	2	1	1	3	1	1	2	1	1	1	1	1	1	3	1	1	18	0
3	4	4	3	4	2	3	2	3	3	4	3	4	2	4	5	3	3	2	4	3	2	1	1	2	1	1	1	1	2	1	1	2	1	1	3	1	1	2	1	1	1	1	1	1	3	1	1	15	0
3	5	3	5	3	2	1	4		2	5		4	4	2	2	4	2	2	4	1	2	1	1	1	1	2	1	2	1	1	1	2	1	1	3	1	1	2	1	1	3	1	1	1	2	1	1	22	0
3	4	4	3	4	2	3	2	3	3	4	3	4	2	4	5	3	3	2	4	3	2	1	1	2	1	1	1	1	2	1	1	2	1	1	3	1		5	4	1	1	1	1	1	5	1	1	24	0
2	4	4	4	2	2	2	3	2	2	4	2	2	2	2	4	2	2	4	4	2	4	5	2	5	5	2	1	1	5	1	1	2	1	1	4	1	1	2	1	1	4	1	1	1	2	1	2	18	0
2	2	1	2	2	1	2	3	2	4	2	4	2	2	2	2	1	2	3	2	1	1	1	1	2	1	1	1	1	1	1	1	5	1	1	5	1	1	1	1	1	5	1	1	1	1	1	1	20	0
2	3	1	2	3	2	3	2	3	4	2	2	2	2	2	2	2	2	2	2	2	2	2	1	4	1	2	1	1	2	1	1	2	1	1	3	1	3	5	1	1	2	1	1	1	5	1	2	18	0
2	3	4	3	2	1	1	3	3	1	2	2	2	1	1	4	5	2	1	2	1	3	1	1	1	1	1	1	1	4	1	1	1	2	1	5	1	1	1	1	1	3	1	2	2	1	1	1	0	1
1	1	1	1	2	1	1	1	1	1	1	1	1	1	1	1	4	2	3	2	1	1	1	1	2	1	2	1	1	1	1	1	2	1	1	5	1	1	2	1	1	5	1	1	1	1	1	1	20	0
2	2	2	2	2	2	2	2	2	2	4	4	2	2	4	5	4	2	1	4	1	1	1	1	1	1	1	1	1	1	1	1	1	1	1	5	1	1	1	1	1	5	1	1	1	1	1	1	20	0
1	5	2	3	3	4	4	2	3	2	2	1	2	2	2	1	3	4	4	4	1	2	2	1	3	1	2	1	1	5	1	1	1	1	1	5	1	1	1	1	1	2	1	1	1	1	1	1	20	0
4	4	2	2	2	2	2	2	4	2	4	2	2	2	2	2	4	2	2	4	1	5	1	3	1	5	1	1	1	1	1	1	5	1	1	1	1	1	1	1	1	3	1	1	1	2	1	1	21	0
4	4	4	4	4	2	3	2	3	3	4	3	4	2	4	3	3	2	2	4							1	1	1	2	1	1	2	1	1	3	1	1	5	4	1	1	1	1	1	5	1	5	24	0
3	3	2	4	3	4	4	2	3	2	4	2	2	3	2	4	4	3	3	3	1	2	1	1	2	1	2	1	1	2	1	1	2	1	1	1	1	1	2	1	1	2	1	1	1	2	1	2	22	1
2	2	2	3	4	2	2	2	3	2	2	2	2	2	2	3	3	2	2	3	1	2	5		4	1	2	2	1	3	1	1	1	1	1	2	1	1	1		1		1	1	4	2	1	1	20	1
4	4	4	2	1	5	5	3	4	2	3	3	4	4	4	4	4	2	2	4	1	3	1	1	3	1	3	2	1	2	1	1	3	1	1	1	1	1	1	2	2	1	1	2	3	3	2	1		0
5	4	3	3	4	5	4	4	5	2	5	4	5	3	1	4	3	2	3	3	1	2	1	1	2	1	3	1	1	3	3	1	2	1	1	1	1	1	1	2	2	1	1	2	1	2	1	1		0
5	4	3	2	4	5	4	1	4	2	4	1	3	5	3	4	5	1	2	3	1	2	1	1	3	1	3	1	1	3	3	1	2	1	2	1	1	1	2	2	2	1	2	2	2	2	2	2		0
2	3	3	3	2	4	4	2	4	2	3	2	2	4	3	3	3	4	4	3	1	2	4	1	2	1	2	1	1	2	1	1	5	2	1	3	3	3	2	1	1	1	1	1	1	2	1	1	18	0
4	3	4	2	2	2	3	2	3	2	3	4	1	2	2	2	3	2	2	3	5	1	2	1	1	5	1	1	1	2	2	1	1	1	1	1	1	1	1	1	1	1	1	1	1	1	1	1	22	0
2	2	1	2	2	2	2	2	4	2	2	4	2	2	2	4	2	2	4	4	1	2	1	1	2	1	2	1	1	1	1	1	2	1	1	4	1	1	2	1	1	3	1	1	1	3	1	2	22	0
2	4	4	4	4	4	3	2	1	4	3	4	2	2	2	3	1	4	3	4	1	1	1	1	2	1	1	1	1	2	1	1	2	2	1	5	1	1	1	1	1	4	1	1	1	5	1	3	20	0
3	2	2	3	2	3	2	4	2	4	3	4	2	3	2	5	3	3	2	3	1	4	4	1	2	1	2	1	1	2	2	2	1	1	1	1	1	1	1	1	1	1	1	1	1	1	1	3	19	0
3	3	2	4	3	2	3	2	3	3	3	2	2	2	3	3	2	3	4	3	5	4	1	1	5	1	1	1	1	5	1	1	1	1	1	5	1	1	2	1	1	4	1	1	1	2	1	1	16	0
4	4	4	4	2	4	2	2	2	4	3	2	3	4	3	3	4	2	2	4	1	2	3	1	4	1	1	1	1	3	1	1	1	1	1	3	1	1	1	1	1	2	1	1	1	2	1	2	20	0
3	3	5	3	2	2	3	2	3	2	4	4	2	2	2	3	1	2	2	3	1	1	1	1	1	1	1	1	1	3	1	1	1	1	1	3	1	1	1	1	1	4	1	1	1	1	1	1	19	0
4	3	3	2	2	4	3	2	2	2	2	3		4	3	2	3	2	3	4	1	1	2	1	1	1	1	1	1	2	1	1	1	1	1	5	1	1	1	1	1	5	1	1	1	1	1	1	20	0
3	2	4	4	1	4	3	4	4	2	4	2	3	4	3	3	3	3	3	4	3	5	5	4	4	3	5	4	4	3	2	3	5	3	2	3	3	4	3	2	1	1	1	1	1	5	1	2	25	1
3	5	2	3	3	5	3	3	2	3	3	5	3	4	4	3	2	3	3	5	3	4	5	2	5	1	5	2	2	3	1	2	5	2		1	1	1	3	1	1	1	2	1	5	5	3	1	27	0
4	5	2	2	3	3	3	2	3	4	4	3	4	3	4	3	2	5	5	2	3	4	3	2	4	3	3	3	1	2	1	1	3	2	1	2	1	2	3	2	1	3	1	1	1	5	2	4	20	0
1	2	2	2	2	1	2	2	2	2	2	3	2	2	2	2	2	3	3	2	2	2	1	1	2	1	3	1	1	4	1	3	5	1	3	1	1	3	2	1	1	1	3	1	1	2	1	2	21	0
1	3	3	3	3	2	2	2	1	5	1	2	3	2	2	2	3	4	4	1	5	1	4	1	2	1	2	1		5		5	3	5	1	5	5	4		4	3	1	2	1	1	1	1	1	15	0
4	4	4	2	4	2	2	2	1	2	4	4	2	2	2	4	1	4	2	4	2	3	1	1	3	2	3	1	1	5	1	1	4	1	1	3	1	1	4	1	1	1	1	1	1	2	1	1	18	0
1	1	1	2	2	2	2	1	1	2	1	4	1	1	4	4	1	2	2	4	1	1	1	1	2	1	2	1	1	1	1	1	1	1	1	3	1	1	2	1	1	3	1	1	1	2	1	2	88	0
3	5	3	3	2	4	2	3	5	2	3	2	2	4	4	3	4	3	1	2	2	4	3	1	4	1	3	3	1	5	1	1	3	1	1	4	1	1	3	1	1	1	1	1	1	1	1	3	18	0
4	4	2	4	2	4	3	2	2	2	4	2	3	2	2	2	2	2	2	2	5	1	1	1	1	5	1	1	1	2	1	1	1	1	1	2	1	1	1	1	1	3	1	1	1	5	1	1	21	0
4	5	4	1	2	5	4			3	5	3	5	3	5	4	3	1	2	3	4	1	1	1	1	1	1	1	2	4	2	4	1	1	2	5	4	3	4	5	1	3	4	2	5	5	3	2	21	0
4	5	2	3	2	4	3	5	4	2	3	3	4	5	2	3	4	1	3	4	1	2	2	1	1	1	2	1	1	3	1	1	1	1	1	3	1	1	2	1	1	4	1	1	1	1	1	1	25	2
2	1	2	5	3	2	3	2	3	2	5	3	2	2	4	3	2	3	3	3	1	1	1	1	2	1	1	1	1	3	1	1	2	1		4	1	1	1	1	1	1	1	1	1	2	1	2	20	1
3	4	2	5	5	4	4	5	4	2	3	2	3	3	5	1	1	1	2	5	1	5	2	1	3	1	5	2	1	2	1	5	4	1	3	2	1	2	1	1	1	2	1	1	1	2	1	3	22	0
3	4	2	3	2	4	2	2	2	2	3	4	4	4	2	4	4	2	2	2	1	2	1	1	2	1	2	1	1	1	1	1	2	1	1	4	1	1	2	1	1	3	1	1	1	2	1	1	19	0
5	3	4	2	2	4	3	5	3	2	4	3	3	5	4	4	5	1	2	4	3	2	5																						4	2	4	2	0	3
4	4	2	3	2	4	3	2	2	3	3	2	3	2	2	2	4	2	2	2	3	3	1	1	1	1	2	1	1	2	1	1	2	1	1	4	1	1	1	1	1	4	1	1	1	4	1	1	21	0
2	2	4	2	2	3	4	2	2	2	2	4	2	2	3	2	2	2	3	3	1	2	1	1	2	1	1	1	1	2	1	1	1	1	1	5		1	1	1	1	4	1	1	1	1	1	2	23	1
1	3	1	2	2	4	3	2	3	1	4	4	2	3	2	5	5	1	2	5	5	1	1	1	1	4	1	1	1	2	1	1	2	1	1	3	1	1	2	2	1	3	1	1	1	1	1	5	20	0
2	4	4	2	2	2	3	2	3	2	2	3	3	4	2	2	2	2	2	3	2	2	2	1	1	1	2	2	1	2	1	1	4	3	1	2	1	3	2	2	1	2	1	1	3	2	1	3	19	0
1	2	3	4	5	3	3	3	2	3	4	2	3	2	4	2	4	5	3	5	1	1	2	1	5	1	1	3	5	3	2	3	2	3	5	1	1	1	5	1	3	5	2	2	3	2	5	1	23	0
3	2	1	2	3	2	3	2	3	2	2	3	3	2	3	4	5	2	2	2	1	1	1	1	1	1	2	1	1	2	2	1	1	1	1	3	1	1	2	3	1	2	1	1	1	1	1	1	17	2
3	2	2	3	2	3	2	2	2	2	3	2	2	3	3	3	2	2	1	2	1	2	1	1	1	1	1	1	1	1	1	1	1	1	1	5	1	1	1	1	1	4	1	1	1	1	1	1	21	1
1	4	1	2	2	1	1	1	1	1	3	4	3	1	1	5	1	1	2	5	1	1	1	1	1	1	1	1	1	1	1	1	1	1	1	4	1	1	1	1	1	4	1	1	1	1	1	1	0	1
3	3	2	3	2	3	2	1	4	2	2	3	2	2	2	3	2	2	1	4	1	5	2	1	1	1	1	1	1	2	1	1	1	1	1	5	1	1	1	1	1	4	1	1	1	1	1	1	19	0
3	4	3	2	4	2	2	4	3	2	2	2	3	2	4	1	2	3	3	3	1	4	1	1	4	1	3	2	1	3	1	1	2	2	1	3	1	1	3	1	1	2	1	1	1	4	1	1	20	0
2	3	3	3	3	2	2	1	4	3	2	2	2	3	2	4	3	2	1	2	1	1	2	1	3	1	1	1	1	5	2	1	1	2	1	3	1	1	1	1	1	4	1	1	1	2	1	5	20	2
4	4	2	2	3	4	4	3	4	2	3	3	4	4	3	4	4	2	2	4	4	1	1	1	1	1	1	2	1	2	1	1	2	1	1	3	1	1	2	1	1	1	1	1	1	2	1	3	18	0
2	3	2	2	3	2	3	2	4	2	3	2	4	2	3	4	2	3	2	4	5	2	2	2	2	1	2	3	1	3	1	1	2	2	1	3	1	2	2	1	1	3	1	1	1	2	1	3	17	2
2	2	2	2	2	2	2	2	2	2	2	2	2	2	2	2	2	2	2	2	1	1	1	1	2	1	1	1	1	4	1	1	1	1	1	4	1	1	1	1	1	3	1	1	1	1	1	1	20	0
3	4	2	2	2	2	2	2	3	2	3	3	2	2	2	3	1	1	2	3	3	3	1	1	1	1	4	1	1	4	1	1	2	1	1	2	1	1	2	1	1	2	1	1	1	3	1	1	18	0
2	3	2	2	2	3	3	2	3	2	2	4	3	2	2	3	1	5	2	3	1	1	1	1	1	1	3	1	2	2	1	1	1	5	1	1	4	3	5	1	5	1	1	2	1	3	1	5	29	0
2	2	1	2	2	2	2	2	2	2	3	3	2	2	2	2	2	2	3	2	1	1	3	1	1	1	1	1	1	2	1	1	1	1	1	3	1	1	1	1	1	4	1	1	1	1	1	1	23	0
4	4	4	2	2	4	4	4	4	2	4	4	4	4	4	4	1	5	5	1	3	1	5	1	1	1	4	3	4	2	4	5	4	2	1	1	1	1	4	2	2	2		1	2	4	1	4	28	0
1	5	1	3	2	4	2	2	3	3	2	3	2	3	2	1	3	4	2	2	5	1	1	1	1	5	1	2	1	2	1	1	1	2	1	4	1	2	1	1	1	2	1	1	1	1	1	2		0
3	3	2	3	3	3	3	2	3	3	2	2	2	2	3	3	4	2	2	3	1	1	1	1	2	1	2	1	1	3	1	2	2	2	1	3	1	1	2	1	1	4	1	1	1	1	1	1	18	0
3	4	4	4	3	3	4	2	4	2	4	3	3	4	2	4	4	2	4	3	1	5	2	1	3	1	2	2	1	3	1	1	2	1	1	2	1	1	3	1	1	1	1	1	1	5	1	2	20	1
3	2	1	2	2	3	2	2	3	1	4	2	2	2	2	2	4	2	2	4	2	2	1	1	1	1	3	2	1	5	1	1	3	3	1	1	1	2	3	1	1	1	1	1	1	2	1	2		0
4	4	2	3	3	2	2	1	2	4	3	2	2	3	2	3	3	3	2	2	1	1	1	1	1	1	1	1	1	1	1	1	1	1	1	5	1	1	1	1	1	5	1	1	1	1	1	1	23	0
2	2	1	3	5	3	2	2	2	4	2	2	2	2	2	2	2	4	4	2	1	5	1	1	3	1	3	1	1	1	1	1	3	3	1	2	1	1	3	2	1	2	3	2	1	3	1	5	19	0
4	4	3	2	2	4	4	4	4	2	4	4	4	4	4	4	4	2	3	4	1	5	1	1	1	1	2	1	1	4	1	1	2	1	1	4	1	1	2	1	1	1	4	1	1	2	1	2	19	0
2	4	2	2	2	5	4	4	4	2	4	4	2	4	4	4	5	2	2	5	1	4	1	1	2	1	1	3	1	3	1	1	5	2	1	5	1	1	5	1	1	5	1	1	1	1	1	1	0	0
3	4	4	4	2	5	3	3	4	3	4	3	3	3	3	3	3	3	1	5	2	2	1	1	1	3	1	1	1	3	1	1	1	1	1	2	1	1	1	4	1	3	1	2	1	2	1	1	25	0
2	2	2	2	2	2	2	2	2	2	2	2	2	2	2	4	4	2	4	4	1	2	1	1	2	1	2	1	1	1	1	1	1	1	1	4	1	1	2	1	1	4	1	1	1	2	1	2	22	0
1	1	3	3	5	4	1	4	1	5	1	1	1	4	3	4	4	2	2	2	1	5	2	1	1	1	4	1	1	5	1	1	1	1	1	5	1	3	1	3	1	5	1	1	1	1	1	2	17	0
5	4	2	3	2	5	3	1	4	1	3	4	2	5	1	5	1	2	3	5	1	1	2	1	1	1	1	1	1	5	1	1	1	1	1	3	1	1	1	1	1	4	1	1	1	1	1	1	20	0
3	4	2	3	2	2	3	2	2	2	2	2	1	2	3	4	3	4	2	4	4	3	2	1	1	1	1	1	1	2	1	2	3	1	1	4	1	2	3	1	1	2	1	1	1	3	1	1	18	0
3	2	1	2	3	3	2	2	3	3	2	4	3	2	3	4	2	2	2	2	2	2	1	1	1	2	2	1	1	5	1	1	2	2	1	3	1	1	1	1	1	4	1	1	1	2	1	1	20	0
3	4	4	2	3	2	2	4	3	2	2	2	3	2	4	1	2	3	3	3	1	4	1	1	4	1	3	2	1	3	1	1	2	2	1	3	1	1	3	1	1	2	1	1	1	4	1	1	20	0
2	2	2	3	4	2	2	2	3	2	2	2	2	2	2	3	3	2	2	3	1	1	1	1	4	1	2	2	1	3	1	1	1	1	1	2	1	1	1	1	1	2	1	1	1	1	1	1	20	1
1	1	1	4	4	4	2	3	2	1	5	2	1		1	3	4	3	1	4	3	4	1	1	2	1	4	1	1	2	1	1	2	1		2	1	1	4	1	1	1	1	1	1	4	1	4	20	0
2	2	1	3	2	2	1	3	2	3	3	3	2	2	3	4	2	3	2	2	1	5	2	2	4	1	5	1	1	2	1	1	4	1	1	2	1	1	1	1	1	4	1	1	1	4	1	4	20	0
2	2	2	2	2	2	2	2	2	2	2	2	2	2	2	2	2	2	2	4	1	1	1	1	3	1	1	1	1	3	1	1	1	1	1	3	1	1	1	1	1	2	1	1	1	1	1	1	20	0
2	2	2	3	3	2	3	2	2	4	1	2	2	2	1	2	1	5	4	5	1	1	2	1	3	1	2	1	1	3	1	1	2	1	1	4	1	1	1	1	1	3	1	1	1	1	1	1	20	0
2	4	2	4	3	3	2	2	4	4	2	3	3	4	2	4	4	2	4	2	3	1	1	1	1	1	1	1	1	4	4	3	5	1	1	1	1	1	4	1	1	1	5	2	1	1	1	1	15	0
3	3	4	3	3	3	4	3	4	2	3	3	3	4	2	3	3	2	3	2	1	2	2	1	4	1	2	2	1	3	1	1	2	2	1	2	1	1	2	1	1	2	1	1	1	2	1	1	23	0
2	4	2	2	3	2	4	4	2	4	3	1	1	2	4	4	2	2	2	3	5	2	1	1	2	1	1	1	1	3	1	1	1	1	1	3	1	1	1	1	1	2	1	1	1	2	1	3	20	0
2	2	2	2	2	2	2	2	2	2	2	2	2	2	3	2	2	2	2	2	1	1	3	1	1	1	1	1	1	3	1	1	1	1	1	3	1	1	1	1	1	4	1	1	1	1	1	1		0
2	5	2	1	1	2	2	5	4	2	2	1	2	2	2	5	2	1	4	5	1	5	3	2	5	1	5	5	5	5	4	1	2	2	2	2	3	2	2	1	1	1	1	1	1	3	1	5		0
2	3	2	2	3	2	2	2	2	4	3	2	2	2	2	4	2	4	3	2	5	5	5	5	3	5	1	1	1	4	3	4	1	5	5	4	5	5	3	1	1	3	1	1	1	1	1	1	16	0
3	3	4	2	2	3	3	3	4	3	3	3	2	3	3	3	3	2	2	4	1	1	1	1	1	1	1	1	1	1	1	5	5	1	4	1	1	5	5	1	4	4	1	1	1	2	1	1		0
2	4	2	2	3	4	3	3	2	4	3	2	2	4	1	4	4	2	3	3	1	1	3	1	1	1	1	1	1	1	1	1	1	1	1	5	1	1	1	1	1	5	1	1	1	2	1	1	23	0
2	2	2	2	2	3	2	2	2	4	2	3	4	4	4	2	4	3	3	3	5	2	1																						1	1	1	2	18	0
2	2	2	2	2	2	2	2	2	2	2	2	2	2	2	4	4	2	2	4	4	2	2	1	2	1	2	1	1	4	2	2	2	2	2	1	1	1	2	1	1	4	1	1	1	1	1	1	25	0
2	3	4	3	3	2	3	1	3	2	2	2	2	1	2	3	3	4	2	3	1	2	1	1	2	1	1	1	1	3	1	1	1	1	1	3	1	1	1	1	1	3	1	1	1	2	1	1	21	0
2	2	2	2	2	1	1	1	1	1	3	3	2	2	2	3	3	2	1	4	2	5	1	1	2	1	4	1	1	4	1	1	5	2	1	2	1	1	2	1	1	2	1	1	1	2	1	2	18	0
3	4	4	4	3	4	3	1	5	1	4	1	2	3	1	1	5	1	1	5	1	2	1	1	2	1	5	1	1	4	1	3	1	1	1	1	1	1	1	1	1	2	2	1	2	1	1	3	20	0
4	4	2	2	2	1	4	4	4	2	4	3	4	1	1	4	2	2	2	4	1	5	1	1	4	1	1	1	1	3	1	1	1	1	1	5	5	2	1	1	1	1	1	1	1	1	1	1	22	0
3	3	3	2	3	2	3	2	5	3	4	5	3	3	3	4	2	3	4	2	1	1	1	1	5	2	4	2	2	2	2	2	4	2	2	2	3	2	5	2	3	2	2	2	3	2	3	4	20	0
2	2	2	2	2	2	4	2	4	2	2	4	2	4	2	4	2	2	2	4	1	1	1	1	1	1	1	1	1	1	1	1	1	1	1	5	1	1	1	1	1	5	1	1	1	1	1	1	19	0
2	4	4	2	2	4	2	2	2	2	2	2	1	1	2	5	1	1	2	2	1	1	1	1	1	1	1	1	1	1	1	1	1	1	1	5	1	1	1	1	1	5	1	1	1	1	1	1	18	0
1	4	1	1	2	5	4	4	4	1	5	1	1	5	5	1	5	1	5	5	1	4	1	1	2	1	4	1	1	1	1	1	1	1	1	1	4	1	2	1	1	1	1	1	1	5	1	5	21	0
3	3	2	3	2	2	2	2	3	3	3	3	2	2	3	2	2	2	2	3	1	1	1	1	1	1	1	1	1	3	1	1	1	2	1	3	1	1	1	1	1	2	1	1	1	2	1	1	38	0
2	4	1	3	4	4	2	2	2	4	2	1	1	4	2	4	2	2	4	4	1	5	1	1	4	2	3	1	1	1	1	1	4	2	1	3	1	1	4	1	1	2	1	1	2	4	1	1	18	0
2	2	2	2	4	2	4	2	4	2	2	3	4	2	2	4	4	2	4	4	4	2	4	1	2	4	2	1	1	3	3	3	4	2	1	1	1	1	3	1	1	1	1	1	1	2	1	3	18	1
3	2	2	2	3		2	2	2	2	3	2	2	4	4	2	2	2	3	4	2	2	1	3	4	3	2	5	1	3	1	1	5	1	4	2	1	3	4	1	1	3	1	1	1	3	1	3	17	0
1	2	1	2	4	2	1	1	1	5	2	2	1	4	2	4	2	2	3	3	2	4	1	1	5	2	4	1	1	1	1	1	4	2	1	2	1	1	4	1	1	1	1	1	2	4	1	1	18	0
2	3	2	2	2	2	2	3	2	4	3	3	3	2	2	4	2	2	2	3	1	1	1	1	1	1	1	1	1	2	1	3	1	1	1	4	1	1	1	2	1	3	2	1	1	1	1	1	18	0
4	5	2	2	4	4	3	1	2	5	2	2	2	3	2	4	2	2	4	2	1	3	1	1	2	1	1	1	1	1	1	1	1		1	5	1	1	2	1	1	1	1	1	1	1	1	1		0
5	3	5	2	1	3	2	4	3	3	3	4	5	4	2	3	4	1	3	4	3	1	1	5	2	1	1	1	3	2	1	2	3	2	1	2	5	2	1	1	3	2	3	2	2	1	1	2		0
2	2	2	3	2	2	2	2	2	2	4	2	2	2	2	2	2	4	4	2	1	1	1	1	4	1	3	1	1	2	1	1	2	1	1	2	1	1	1	1	1	3	1	1	1	1	1	1	22	0
2	2	1	2	3	3	2	3	2	4	3	3	2	2	4	4	4	2	2	4	1	2		1	1	1	2	1	1	1	1	1	2	1	1	4	1	1	2	1	1	2	1	1	1	2	1	2	22	0
2	2	2	4	4	3	5	5	2	2	4	2	2	4	2	2	4	2	2	2	1	3	1	1	4	1	4	2	1	2	1	1	1	1	1	2	1	2	4	1	1	1	1	1	2	4	1	1	21	0
2	2	2	2	2	2	3	2	4	2	3	4	3	2	5	4	3	3	1	4	1	2	2	1	1	1	1	1	1	3	1	1	1	1	1	5	1	1	1	1	1	4	1	1	1	1	1	1	18	0
2	2	2	2	2	2	2	2	2	3	3	2	2	2	3	3	2	2	2	4	1	1	1	1	1	1	1	1	1	4	1	1	1	1	1	2	1	1	1	1	1	1	1	1	2	1	1	1	23	0
2	2	2	2	3	2	4	2	4	2	3	2	2	4	4	4	2	2	2	4	1	3	1	1	2	1	2	1	1	2	1	1	2	1	1	3	1	1		1	1	1	1	1	1	3	1	3	22	0
2	2	1	2	2	1	2	3	2	4	2	4	2	2	2	2	1	2	3	2	1	1	1	1	2	1	1	1	1	1	1	1	5	1	1	5	1	1	1	1	1	5	1	1	1	1	1	1	22	0
3	3	4	3	2	2	3	2	3	2	3	2	3	2	3	3	2	2	2	2	1	4	1	1	1	1	1	1	1	3	2	1	1	1	1	2	1	1	1	1	1	3	1	1	1	1	1	1	20	0
3	4	4	2	3	2	2	3	4	2	4	4	2	2	4	4	4	2	2	4	4	2	1	1	1	5	1	1	1	4	1	1	2	1	1	5	1	1	2	1	1	4	1	1	1	2	1	2	20	0
2	2	2	2	4	2	2	2	2	2	3	3	2	2	2		3	2	2	3	1	1	1	1	1	1	1	1	1	1	1	1	1	1	1	5	1	1	1	1	1	5	1	1	1	1	1	1	22	0
4	2	2	4	2	2	2	2	2	4	2	2	2	2	2	2	2	4	4	4	1	1	1	1	3	1	3	1	1	3	1	1	2	1	1	4	1	1	2	1	1	3	1	1	1	2	1	1	22	0
4	2	4	2	4	2	4	4	2	4	4	4	2	4		2	4	4	2	2	1	1	2	1	1	1	1	1	1	1	1	1	1	1	1	5	5	1	1	1	1	4	1	1	1	1	1	1	20	0
3	2	2	2	2	3	3	2	3	2	3	2	2	2	2	3	2	2	2	2	1	1	1	1	1	1	1	1	1	1	1	1	1	1	1	5	1	1	1	1	1	5	1	1	1	1	1	5	0	1
3	4	3	2	2	5	3	4	3	2	4	4	3	4	5	4	4	2	2	4	5	1	2	5	1	5	5	1	1	4	2	2	3	2	2	3	1	3	1	1	1	5	1	1	1	1	1	4	21	0
1	1	4	2	1	5	5	5	5	1	5	5	5	2	5	4	4	1	1	5	2	1	1	1	1	1	1	1	1	2	1	2	1	1	1	5	1	1	1	1	1	1	1	1	2	5	1	1	20	0
3	3	4	4	4	3	3	2	3	2	2	2	2	2	3	4	3	2	2	3	1	1	1	1	1	1	1	1	1	3	1	1	1	1	1	5	1	1	1	1	1	4	1	1	1	1	1	1	24	0
5	4	4	5	2	1	4	1	4	2	1	1	4	4	1	2	4	2	4	4	3	1	1	1	1	3	1	2	1	3	1	1	1	1	1	3	1	1	2	1	1	5	1	1	1	1	1	3	18	0
4	4	4	2	2	4	4	4	4	2	4	4	4	4	4	4	4	2	2	4	1	5	1	1	5	1	5	1	1	1	1	1	5	1	1	1	1	1	5	1	1	1	1	1	1	5	1	5	0	0
4	4	5	4	3	2	3	4	4	2	3	2	2	2	4	1	4	4	2	2	1	1	1	1	1	1	1	1	1	2	1	1	5	1	1	3	1	1	2	1	1	4	1	1	1	1	1	5	18	0
4	3	2	3	2	5	5	2	4	2	2	3	3	4	2	2	3	2	1	2	2	2	1	1	2	3	2	1	1	5	1	1	1	1	1	2	1	1	2	1	1	1	1	1	1	2	1	2	0	0
2	2	2	2	2	2	2	2	2	2	2	2	2	2	2	2	2	2	2	2	1	2	1	1	2	1	2	1	1	4	1	1	2	1	1	2	1	1	2	1	1	3	1	1	1	2	1	2	30	0
4	3	2	2	4	4	4	2	4	1	4	2	4	4	4	5	3	4	3	2	1	1	1	1	1	1	3	1	1	1	1	1	1	1	1	2	1	1	3	1	1	3	1	1	1	1	1	1		0
4	4	1	2	2	3	2	2	2	3	2	2	2	2	2	2	2	4	4	2	1	5	1	1	5	1	2	1	1	1	1	1	2	1	1	3	2	1	2	1	1	1	1	1	1	5	1	5	0	0
																													1	1	1	3	2	5	2	2	1	2	2	2	1	3	3	5	3	5	1	19	0
5	5	5	1	1	5	5	5	5	1	5	5	5	1	3	3	3	1	3	3	1	4	1	1	5	1	2	1	1	2	1	1	5	1	1	3	1	1	2	1	1	1	1	1	1	2	1	4	20	0
2	1	1	2	2	2	3	2	2	4	2	5	2	3	2	2	2	2	3	3	4	2	1	1	1	5	1	1	1	1	1	1	1	1	1	5	1	1	1	1	1	4	1	1	1	1	1	1	23	0
3	5	5	3	2	3	2	3	3	2	3	3	3	3	3	4	4	2	2	4	1	1	1	1	1	1	1	1	1	1	1	1	1	1	1	5	1	1	1	1	1	3	1	1	1	1	1	1		0
4	4	4	2	2	4	2	2	4	2	2	4	2	2	4	4	4	4	4	2	3	1	5	1	1	1	1	1	1	5	1	1	1	1	1	5	1	1	1	1	1	1	1	1	1	5	1	5		0
2	4	2	2	3	2	3	2	4	3	4	2	3	2	4	3	2	3	4	3	1	3	1	1	1	1	3	1	1	1	1	1	5	1	1	1	1	1	5	1	1	1	1	1	1	5	1	5	1	0
2	4	5	2	2	2	3	3	3	3	3	2	2	2	3	4	4	2	3	5	1	1	1	1	1	1	1	1	1	2	1	1	1	1	1	5	1	1	1	1	1	4	1	1	1	2	1	1	23	0
4	4	4	5	2	1	3	2	4	2	1	4	4	4	1	4	4	2	2	4	1	4	2	2	5	3	3	3	3	1	2	3	2	5	3	4	2	3	4	1	1	2	3	5	3	1	5	3	20	0
4	4	3	2	2	5		2	5		2	3	3	4	2	2	4	2	3	3	1	1	4	1	1	1	1	3	1	2	1	1	2	4	5	2	5	1	2	4	1	5	1	1	3	1	1	4		0
	4	4	3	2	4	2	2	5	4	3	3	4	2	2	4	4	3	3	2	1	1	4	1	1	1	1	3	1	2	1	4	2	2	5	2	1	4	2	1	5	1	3	5	4	3	1	2		0
1	1	2	2	3	1	3	3	2	2	2	3	2	4	3	2	4	3	4	3	5	1	1	1	1	1	5	1	1	5	1	1	1	1	1	5	1	1	1	1	1	5	1	1	1	1	1	1	25	0
4	4	4	3	3	2	2	2	2	3	3	2	2	3	2	2	2	3	4	3	1	2	1	1	1	1	1	1	1	1	1	1	1	1	1	5	1	1	1	1	1	3	1	1	1	1	1	4	18	0
2	2	3	2	3	2	2	2	3	2	2	3	2	2	2	3	2	2	2	2	1	1	1	1	2	1	1	1	1	1	1	1	1	1	1	4	1	1	1	1	1	4	1	1	1	1	1	1	25	0
4	4	4	4	4	4	2	3	3	3	3	3	4	2	3	2	4	4	4	2	1	1	1	1	1	1	1	1	1	2	1	1	1	1	1	3	1	1	2	1	1	4	1	1	1	1	1	1	17	0
3	5	4	2	2	4	4	4	2	2	3	3	3	4	4	2	4	3	3	3	1	5	2	4	3	2	2	3	1	1	2	1	5	3	1	4	1	5	5	3	3	1	3	1	3	4	2	4	17	0
4	2	2	3	3	3	2	2	4	3	2	4	2	2	4	3	2	2	3	2	1	3	1	1	3	1	3	2	1	2	1	1	2	2	1	2	1	1	4	1	1	1	1	1	1	2	1	3	19	0
1	1	1	5	5	1	1	1	1	5	1	1	1	1	1	1	1	5	5	1	1	5	1	1	5	1	5	1	1	1	1	1	5	1	1	1	1	1	5	1	1	1	1	1	1	5	1	5	30	0
3	4	2	3	3	3	2	3	2	4	3	4	2	2	2	2	2	4	2	4	1	5	1	1	3	1	5	1	1	2	1	1	2	1	1	2	1	1	1	1	1	3	1	1	1	2	1	2	22	0
1	2	2	3	4	3	1	1	2	3	1	1	3	3	1	3	3	1	2	1	1	2	1	1	2	1	1	2	1	2	1	1	1	1	1	4	1	1	3	1	1	1	5	1	1	1	1	2		0
4	4	3	3	2	2	3	2	4	3	4	2	2	2	3	4	1	3	2	3	1	5	2	1	1	1	1	1	1	1	1	1	1	1	1	5	1	1	1	1	1	5	1	1	1	1	1	1		0
4	1	2	3	4	4	3	2	4	2	4	4	4	2	4	4	2	3	2	4	5	2	2	3	1	1	1	2	1	2	1	1	1	1	1	4	1	1	1	1	1	4	1	1	1	2	1	2	20	0
2	2	2	2	2	2	2	2	2	3	2	2	2	2	2	3	4	2	2	2	1	2	3	1	1	1	1	1	1	3	1	1	1	1	1	4	1	1	1	1	1	5	1	1	5	1	1	1	17	0
2	2	1	3	3	2	2	2	2	2	2	3	2	2	2	2	2	2	2	2	1	2	1	2	2	1	2	1	1	1	1	1	2	1	1	4	1	1	1	1	1	2	1	1	1	2	1	1	88	0
2	2	2	3	3	3	4	4	3	2	4	4	4	2	2	4	2	2	3	3	1	1	1	1	1	1	1	1	1	3	1	1	1	1	1	4	1	1	1	1	1	4	1	1	1	2	1	1	23	0
4	3	5	2	3	5	3	4	5	3	4	5	3	4	3	5	3	2	2	5	4	4	4	3	4	4	5	3	2	4	2	4	3	4	2	3		2	1	3	2	3	5	3	4	4	3	2		0
3	4	2	3	3	3	2	2	3	3	2	3	3	2	3	3	4	3	3	3	1	1	1	1	1	1	1	1	1	3	1	1	1	1	1	5	1	1	1	1	1	1	1	1	1	1	1	1	21	0
2	2	2	3	3	3	2	2	3	3	3	2	2	2	3	3	2	2	3	3	3	2	1	1	2	2	1	1	1	2	1	1	1	1	1	3	1	1	1	1	1	3	1	1	1	1	1	1	27	0
4	3	3	2	3	4	4	3	4	2	4	4	4	4	4	3	4	2	2	4	1	1	1	1	1	5	1	1	1	1	1	1	1	2	1	4	1	1	1	1	1	5	1	1	1	1	1	1		0
2	3	4	2	2	2	4	2	4	4	2	2	4	2	4	2	2	2	4	2	4	2	1	1	1	1	2	1	1	3	1	1	2	3	3	3	1	1	2	4	1	4	1	1	1	2	1	2	21	0
2	4	2	3	3	4	2	2	4	2	2	2	2	2	3	2	2	3	3	3	1	3	1	1	4	1	3	1	1	1	1	1	3	1	1	2	1	1	3	1	1	5	1	1	1	3	1	5	16	0
2	2	1	2	3	2	1	2	2	1	4	2	3	2	1	3	2	2	1	4	1	5	1	1	5	1	5	1	1	1	2	2	5	1	3	3	2	1	5	1	1	1	1	2	2	5	1	3	19	0
2	2	1	2	3	2	1	2	2	1	4	2	3	2	1	3	2	2	1	4	1	5	1	1	5	1	5	1	1	1	2	2	5	1	3	3	2	1	5	1	1	1	1	2	2	5	1	3	18	0
2	3	4	1	2	5	4	3	3	2	3	4	3	3	2	5	1	5	1	4	1	1	1	1	1	1	1	1	1	1	1	1	1	1	1	4	1	1	1	1	1	4	1	2	2	2	1	1	20	0
1	1	1	2	2	2	2	2	3	2	2	2	1	1	1	2	4	2	2	4	1	5	1	1	5	1	5	1	1	2	1	1	5	1	5	1	1	1	5	1	1	1	1	1	1	5	1	5	20	0
3	3	2	3	2	3	2	3	2	3	2	4	2	2	4	4	2	4	4	4	1	2	1	1	2	1	1	1	1	3	3	1	2	1	1	3	1	1	2	1	1	3	1	1	1	2	1	2	17	0
4	4	2	4	2	2	2	3	2	2	2	2	4	2	2	4	2	2	2	4	2	1	1	1	1	1	1	1	1	5	1	1	2	1	1	4	1	1	2	1	1	2	1	1	1	2	1	3	18	0
1	2	1	2	2	4	1	2	2	3	3	2	3	1	4	3	4	2	2	3	2	4	3	1	2	5	2	1	1	2	1	1	2	3	1	3	1	1	1	1	1	3	1	1	1	1	1	1	22	0
2	2	1	5	3	2	2	1	2	4	1	2	3	3	2	1	3	4	4	3	1	5	1	1	5	1	5	1	1	1	1	1	5	1	1	1	1	1	5	1	1	1	1	1	1	5	1	5	13	0
2	2	2	2	2	2	2	2	4	4	2	2	2	2	2	4	2	4	2	4	1	2	1	1	1	1	3	1	1	1	1	1	1	1	1	5	1	1	2	1	1	4	1	1	1	1	1	1	20	0
3	4	2	2	3	4	2	2	3	2	3	3	4	4	4	4	4	4	2	3	1	1	1	1	2	1	5	3	1	2	1	2	3	1	1	4	1	1	2	1	1	5	1	1	1	3	1	1	25	0
3	4	5	3	2	3	4	4	4	2	4	4	3	3	3	3	3	3	3	2	4	2	1	1	2	1	1	1	1	4	1	1	2	1	1	4	1	1	1	1	1	3	1	1	1	2	1	2	19	0
2	1	3	2	3	4	4	2	2	3	4	3	4	1	1	4	4	2	4	1	1	5	1	1	1	1	1	1	1	5	1	1	1	1	1	2	1	1	1	3	1	1	1	1	1	1	1	1	15	0
2	2	4	2	4	2	2	2	4	4	3	3	3	2	2	3	2	1	1	3	1	1	1	1	3	1	1	1	1	3	1	1	1	1	1	3	1	1	1	1	1	2	1	1	1	2	1	1	0	0
4	4	1	2	2	1	1	2	1	5	2	2	4	4	4	4	4	5	2	4	1	5	1	1	5	1	5	1	1	3	1	1	1	2	1	1	1	1	5	1	1	1	1	1	1	5	1	5	25	0
2	2	2	2	3	3	2	2	2	2	3	3	2	2	2	2	2	4	4	2	1	1	1	1	1	1	1	1	1	1	1	1	5	1	1	2	1	1	2	1	1	4	1	1	1	2	1	2	0	0
1	1	3	2	2	2	2	2	2	3	2	2	2	2	4	2	3	2	2	2	1	1	2	4	2	1	1	1	1	3	1	1	1	1	1	2	1	1	2	1	1	1	1	1	1	2	1	1		0
2	3	2	4	3	1	3	3	2	3	2	3	2	2	2	3	2	3	3	3	1	1	5	1	2	1	2	1	1	1	1	1	2	1	1	4	1	1	2	4	4	3	2	1	1	2	1	1	25	0
2	3	4	4	2	2	4	2	3	4	3	2	2	2	2	2	3	2	2	2	1	2	1	1	1	1	2	1	1	2	1	1	2	1	1	3	1	1	2	1	1	3	1	1	1	2	1	2	21	0
1	1	1	2	2	2	2	1	1	3	2	1	1	1	2	4	1	3	5	2	1	1	1	1	1	1	1	1	1	3	1	1	1	1	1	4	1	1	1	1	1	1	1	1	1	1	1	2	23	0
2	4	2	2	2	2	2	2	4	2	2	2	2	2	2	4	2	2	2	4	1	2	1	1	1	5	2	1	1	4	1	2	2	2	1	4	1	1	1	1	1	3	1	1	1	2	1	1	23	0
3	4	2	2	2	2	2	3	2	2	2	3	3	2	4	4	4	2	2	4	5	1	1	1	1	1	1	1	1		1	1	1	1	5	5	1	1	1	1	1	5	1	1	1	1	1	1	20	0
4	4	2	3	1	4	4	2	4	2	4	2	4	2	1	4	3	2	2	4	3	1	1	1	1	2	5	1	1	1	1	1	1	1	1	5	1	1	1	1	1	5	1	1	1	1	1	1	0	0
4	4	4	4	4	4	4	3	4	4	4	4	4	4	2	4	3	3	2	3	1	2	1	1	1	1	1	1	1	1	1	1	1	1	1	5	1	1	1	1	1	5	1	1	1	1	1	1	25	0
1	2	2	3	4	3	1	1	2	3	1	1	3	3	1	3	3	1	2	1	1	2	1	1	2	1	1	2	1	2	1	1	1	1	1	4	1	1	3	1	1	1	5	1	1	1	1	2		0
1	2	2	3	4	3	1	1	2	3	1	1	3	3	1	3	3	1	2	1	1	2	1	1	2	1	1	2	1	2	1	1	1	1	1	4	1	1	3	1	1	1	5	1	1	1	1	2		0
2	2	5	2	2	4	2	2	2	2	4	2	2	2	2	5	2	4	2	5	1	4	1	1	3	1	1	1	1	2	1	1	2	1	5	5	1	2	4	1	1	2	2	2	2	5	2	4	24	0
1	1	1	5	5	1	1	1	1	1	1	4	1	1	1	1	5	1	1	1	1	1	2	1	4	1	1	1	1	1	1	1	1	2	1	5	1	1	1	1	1	5	1	1	1	1	1	1		0
4	1	5	3	1	1	3	4	2	2	4	4	3	3	3	2	1	1	2	3	5	1	1	1	3	3	3	3	3	5	1	1	5	1	5	3	3	3	5	1	5	5	5	5	1	5	1	1	17	0
3	4	4	2	2	2	2	4	4	4	4	4	3	4	2	4	2	2	2	3	1	1	2	1	1	1	1	1	1	2	1	1	1	1	1	5	1	1	1	1	1	1	1	1	5	1	1	1	18	0
1	2	2	3	3	3	3	2	3	4	2	2	4	4	3	3	3	2	2	4	1	5	1	1	5	3	3	1	3	2	2	2	4	2	2	2	3	3	3	3	3	3	4	4	4	3	3	3	12	0
5	5	5	5	1	5	4	3	3	3	4	4	3	3	3	4	4	2	2	5	5	5	5	1	5	5	5	5	5	5	5	5	5	5	5	1	5	5	5	5	5	1	5	5	5	5	5	5	14	3
4	4	4	4	3	3	4	2	4	2		3	1	4	1	3	3	3	2	4	2	1	1	1	3	2	2	2	1	5	1	1	1	2	1	1	1	2	5	2	1	1	1	2	2	2	1	4	20	3
4	5	5	1	1	5	5	5	5	1	3	5	4	5	4	5	4	1	2	5	5	2	3	3	1	5	3	4	5	5	4	3	3	4	5	5	4	3	3	4	4	4	5	5	5	2	4	2		3
5	5	5	5	1	1	5	2	5	3	5	3	4	4	2	4	3	2	3	4	3	1	1	1	1	1	3	1	1	4	1	1	1	1	1	3	1	1	2	1	1	1	1	1	1	3	1	3	0	3
3	3	1	3	2	2	3	3	4	4	3	2	3	3	2	3	2	3	4	3	3	4	1	1	5	1	5	1	1	1	1	1	5	1	1	1	1	1	5	1	1	1	1	1	1	5	1	5	18	3
4	4	4	1	1	5	5	5	5	1	5	5	5	2	5	5	5	1	1	5	1	5	1	1	1	1	1	1	1	1	1	1	1	1	1	5	1	1	1	1	1	5	1	1	1	1	1	1	17	3
3	4	5	3	1	5	4	3	3	2	4	3	3	4	2	4	4	2	2	3	4	4	3	1	3	2	4	3	1	5	2	4	4	4	3	1	1	4	4	1	1	1	1	1	4	4	2	3	15	1
4	4	4	3		4	3	3	3	2	2	2	3	2	1	1	2	3	3	3	1	1	3	1	1	1	1	1	1	1	1	1	1	1	1	4	1	1	1	1	1	5	1	1	1	1	1	1	17	2
4	5	5	5	1	3	3	4	3	4	4	4	5	4	4	3	4	3	2	3	3	3	3	3	2	2	3	3	3	2	4	3	2	3	4	3	4	2	3	4	3	2	3	4	3	3	4	4	18	3
3	4	2	2	2	4	3	5	3	3	4	3	2	4	1	1	3	1	3	4	2	5	1	1	5	2	5	3	4	2	4	2	4	2	3	2	3	4	5	5	2	3	4	2	3	2	5	4	0	2
1	2	2	2	2	2	3	4	3	3	3	3	3	3	3	4	3	2	2	4	2	5	1	4	5	2	5	2	2	4	2	2	5	1	2	1	2	2	5	2	2	1	2	2	2	5	1	4		1
1	1	2	3	5	1	2	3	2	3	2	5	3	2	2	3	4	3	2	5	1	5	1	1	5	1	5	1	2	3	2	3	4	3	5	3	5	2	3	4	2	4	1	1	2	3	3	3	16	3
4	4	3	4	2	5	4	4	4	2	4	3	4	4	2	2	4	5	4	4	3	1	3	1	1	3	2	4	2	1	3	3	1	1	1	1	1	3	4	3	3	2	2	2	4	2	1	5	16	1
5	5	5	3	1	5	5	5	5	1	2	3	5	4	3	4	3	1	1	4	3	5	1	5	5	5	5	5	1	5	1	1	5	1	1	1	1	5	5	1	1	1	1	1	1	5	1	5	18	0
4	4	1	4	5	4	4	5	4	2	4	2	4	5	2	2	5	2	2	4	2	5	1	1		3	1	1	1	2	1	1	2	2	1	4	3	1	1	1	1	3	2	1	1	3	1	4	21	2
5	4	2	5	5	2	1	3	1	5	4	5	3	4	4	4	4	2	3	3	3	5	2	1	2	5	2		3	2	1	1	3	1		1	2					4	4		3			3		1
4	4	4	4	3	3	4	4	4	4	3	3	2	4	4	2	3	2	2	4	1	2	5	1	1	1	1	3	1	5	5	5	1	5	5	2	1	1	1	1	1	3	2	1	1	1	1	1	35	3
4	4	5	4	4	2	4	4	4	1	4	5	4	5	4	5	5	2	1	4	3	4	4	1	5	3	2	3	1	2	1	1	1	1	1	2	3	3	2	3	1	2	1	1	3	2	1	3	12	2
5	4	3	2	1	1	4	1	2	2	1	4	5	5	4	5	1	4	3	5	1	1	2	1	1	1	1	1	1	1	1	1	1	1	1	5	1	1	1	1	1	5	1	1	1	1	1	1	18	1
1	1	1	5	5	1	1	1	1	5	1	1	1	1	1	1	1	5	5	1	5	1	5	5	1	5	1	5	5	1	1	1	5	1	1	1	1	1	5	1	1	1	1	1	1	5	1	5	13	2
2	3	1	4	3	4	5	3	5	3	5	3	1	3	3	2	3	2	1	1	1	1	1	1	1	1	1	1	1	5	1	1	1	1	1	5	1	5	1	5	1	1	2	5	3	1	2	5	16	0
4	4	4	3	4	2	5	4	4	1	4	3	3	2	3	2	3	2	2	5	1	1	3	1	3	3	3	2	1	3	1	1	3	2	1	3	1	1	2	3	1	3	3	2	2	3	3	4	19	1
3	1	4	4	2	2	2	1	2	2	2	2	1	5	1	5	3	1	1	2	5	1	1	1	1	1	1	2	1	5	1	1	1	5	1	5	1	1	1	5	2	5	2	2	3	1	1	1	15	2
4	4	4	4	4	3	3	4	3	3	3	2	3	4	2	4	2	3	3	4	3	4	1	1	3	2	4	2	1	2	1	1	4	2	1	1	1	3	4	1	1	2	1	1	1	3	1	3	18	2
4	4	4	4	3	3	4	4	4	3	3	3	2	4	4		3	2	2	4	1	2	5	5	5	5		3	1	5	1	1	1	5	5	2	1	1	1	1	1	3	2	1	1	1	1	1		3
1	3	5	3	4	3	4	2	3	2	3	4	2	1	1	2	3	2	2	4	2	3	1	1	3	3	3	3	2	3	3	3	2	3	4	3	2	3	4	2	2	4	3	2	3	2	4	3		2
2	4	3	3	4	2	4	2	3	4	2	3	2	2	3	2	2	3	3	2	4	1	4	4	3	2	3	4	4	1	2	3	4	3	2	3	2	3	4	3	3	2	2	3	4	3	4	2	30	0
1	1	4	5	5	1	1	1	2	5	1	1	1	1	2	1	1	5	5	1	2	2	1	1	1	3	2	1	1	2	1	1	1	1	1	2	1	1	1	1	1	5	2	1	1	1	1	1	19	3
4	3	4	3	1	4	5	3	4	3	5	3	2	3	4	4	3	2	2	4	2	4	3	2	4	2	5	2	3	2		3	1	2	2	4	2	2	4	1	1	2	1	2	2	3	1	3	20	0
4	4	4	3	5	4	4	4	3	3	3	3	4	2	2	2	3	3	3	2	1	2	3	1	3	1	2	3	1	3	1	1	2	1	1	2	2	2	2	2	1	1	5	2	2	2	1	3	22	1
3	4	2	3	2	4	4	3	3	3	4	3	3	3	3	3	3	3	3	3	2	2	1	1	1	3	4	1	2	4		5	4	2	1	1	5	1	5	1	1	1	1	1	2	5	1	5	16	2
2	4	4	3	3	3	4	2	3	3	3	3	2	3	3	3	4	3	2	4	3	3	1	3	3	2	4	2	1	4	1	2	4	3	1	2	1	1	4	1	1	2	1	1	2	4	1	4	18	2
	5	5	5	1	5	5	5	5	1	5	2	5	5	5		2	1	1	5	2	4	5	3	4	2	4	5	2	2	2	3	4	3	2	2	2	4	3	1	1	2	1	1	4	3	1	4	17	2
5	4	2	2	3	3	3	4	4	2	3	3	5	4	3	3	5	3	3	5	4	5	4	1	5	2	5	4	2	3	4	4	5	4	4	1	2	4	5	1	1	1	1	1	1	5	1	5	18	2
4	4	4	4	3	4	4	4	4	2	4	2	4	4	4	4	2	2	2	4	4	2	4	1	2	1	2	1	1	4	1	1	1	4	1	1	1	1	1	1	1	1	1	4	3	2	1	1	0	0
4	4	4	3	1	2	3	4	4	2	4	4	4	3	4	4	5	2	2	4	2	4	1	1	4	2	4	2	2	2	3	2	3	4	2	2	2	3	3	2	3	2	3	3	3	4	2	4	16	1
1	5	5	4	4	5	4	4	5	2	2	2	2	5	2	5	2	1	5	3	1	1	1	1	1	1	1	1	1	3	1	1	1	1	1	4	1	1	1	3	1	5	2	1	1	1	1	2		0
4	3	5	2	3	1	3	4	3	1	3	3	2	4	2						1	5	3	1	3	1	4	1	1	2	3	3	3	2	4	3	2	2	4	3	3	3	3	3	3	3	4	1	17
3	4	4	4	2	4	4	2	4	4	2	2	4	2	2	4	4	4	5	5	1	5	2	1	3	1	2	1	1	3	1	1	1	1	1	2	1	1	5	1	1	2	1	1	1	2	1	4		1
1	1	1	5	5	1	1	1	1	4	2	3	3	3	3	3	2	4	4	2	1	5	1	1	5	1	5	2	2	2	1	1	4	2	2	2	2	1	5	1	2	1	2			4	1	5		2
2	4	5	5	4	2	2	2	2	4	2	4		2	4	2	2	1	2	2	1	1	1	1	1	1	1	1	1	1	1	1	1	1	1	4	1	1	1	2	1	3	3	1	1	1	1	1	16	1
2	2	2	5	5	4	4	3	3	2	4	3	3	3	2	2	3	2	2	4	2	3	2	1	1	2	1	2	1	3	1	1	2	2	1	1	1	1	2	1	1	1	1	1	2	2	1	1	21	3
3	3	4	3	2	2	2	4	2	2	2	2	4	2	2	4	4	2	4	4	1	1	2	1	3	1	3	2	1	5	2	2	2	1	1	1	1	2	1	2	1	4	2	1	4	5	1	2	19	1
2	3	3	3	3	3	3	2	3	1	1	4	1	3	3	1	5	3	2	3	2	3	1	3	3	2	3	1	1	3	1	1	1	2	1	3	1	1	2	2	1	1	1	1	1	2	1	2	19	2
3	2	4	4	2	3	2	3	3	4	4	4	3	2	3	3	2	5	5	3	2	3	1	2	3	3	2	2	3	3	2	3	3	4	2	3	3	3	2	3	2	3	4	4	2	1	3	3	18	1
3	4	4	3	1	5	4	4	5	1	4	1	4	5	4	5	5	2	2	5	5	4	1																						1	4	1	5	15	2
3	2	3	4	5	4	3	4	4	4	4	3	2	3	2	2	2	2	2	4	1	1	1	1	1	1	3	3	1	3	1	1	1	1	1	3	1	1	1	1	1	5	1	1	4	1	1	2	20	0
4	3	3	2	1	3	3	4	2	3	4	3	4	4	5	4	4	3	1	4	1	1	1	1	5	1	1	3	1	1	2	1	5	2	4	3	5	3	4	5	4	5	2	3	1	3	1	5	17	1
1	4	2	3	2	2	4	2	2	2	2	2	1	2	2	4	2	2		4	4	2	1	1	4	2	2	1	2	4	3	4	4	4	4	3	4	3	4	1	1	2	1	1	2	2	1	1	18	3
2	2	3	2	2	3	2	2	2	2	2	3	2	2	2	2	2	2	2	2	1	1	1	1	1	1	1	1	1	1	1	1	1	1	1	5	1	1	1	1	1	5	1	1	1	1	1	1	24	2
4	5	2	2	3	5	5	5	4	1	5	4	2	2	5	5	5	4	2	3	1	1	2	1	2	1	2	1	1	4	1	1	1	2	1	2	1	2	4	2	1	1	1	1	1	1	1	1	17	2
2	3	3	4	3	4	2	3	4	4	5	5	4	2	2	4	4	3	3	3	2	4	2	3	3	3	1	4	3	2	1	2	3	4	5	5	5	5	3	3	3	3	3	2	2	3	4	2		2
4	4	4	4	3	3	3	2	4	2	3	3	3	2	3	3	4	4	3	2	3	3	1	1	3	3	3	1	1	3	1	1	2	2	1	1	1	1	3	1	1	1	1	1	1	3	1	3	21	2
4	3	2		4	3	4	4		4	2	2	3		3		2	3	4	2	3	1	1	1	4	4	1	1	1	3	3	3		4		1	5		5	2	3		1	1	1	5	1		23	1
4	5	5	4	4	4	3	2	3	2	4	2	4	4	3	4	3	2	3	3	3	3	1	1	4	2	4	3	1	3	1	1	1	1	1	2	1	1	4	1	1	3	1	1	1	2	1	1	22	1
4	4	2	4	3	2	4	3	5	2	3	4	5	4		3	5	3	2	5	4	3	5	2	2	3	3	4	5	3	3	4	3	5	3	4	3	5	3	4	3	4	2	5	2	1	3	2	14	1
4	4	2	3	2	4	4	4	5	2	2	4	2	3	2	4	1	2	3	2	2	2	1	1	4	1	4	1	1	3	3	1	2	1	1	1	1	1	4	1	1	3	1	1	1	1	1	3	16	2
3	3	2	2	3	2	3	3	3	3	2	3	3	2	4	3	3	3	4	1	4	5	1	5	5	4	5	1	3	1	1	4	5	1	2	1	1	1	5	1	3	1	1	1	1	1	1	1	19	3
4	4	3	3	2	4	3	4	4	2	4	4	3	2	3	4	4	3	2	4	1	1	1	1	2	1	1	1	1	1	1	1	1	1	1	4	1	1	2	1	1	4	1	1	1	2	1	5		1
5	5	2	4	4	5	4	4	4	2	2	4	4	4	5	4	2	1	2	4	4	4	5	1	5	5	1	1	5	1	1	5	3	2	3	1	1	1	1	3	3	3	3	3	4	3	3	1	16	2
3	4	2	2	2	2	2	2	4	2	4	2	3	4	3	4	3	2	2	4	3	4	4	1	5	1	5	4	1	2	2	2	3	1	2	1	1	2	3	2	1	1	1	3	3	4	1	5		1
5	5	4	5	5	5	5	5	5	1	2	2	5	5	4	5	1	1	2	2	1	4	3	3	2	1	1	2	1	5	1	1	4	1	1	1	1	1	4	1	1	1	1	1	1	1	1	2	16	2
1	1	3	2	5	1	1	1	1	2	4	1	4	5	1	1	1	2	3	4	1	1	1	1	1	1	3	2	1	1	2	1	2	2	1	1	1	1	5	1	1	1	3	1	1	1	1	2	16	1
2	3	4	3	3	2	4	1	2	3	3	3	3	2	3	3	1	3	2	3	2	3	2	1	4	1	3	2	1	3	1	1	3	1	1	3	2	1	4	1	1	2	3	2	2	3	2	3	14	1
3	5	2	4	3	3	3	2	3	2	3	2	3	3	4	4	3	3	3	2	1	5	2	1	1	1	4	1	1	1	1	1	5	1	1	1	1	1	5	1	1	1	1	1	1	5	1	5		0
2	3	2	2	3	4	4	4	3	3	4	5	3	4	4	3	4	1	2	4	3	2	1	1	2	1	2	1	1	1	2	3	5	2	3	3	2	3	2	4	3	3	4	2	2	5	1	4	20	0
4	4	4	5	3	3	4	2	4	2	5	1	4	3	3	3	1	1	2	1	2	5	3	1	4	4	4	5	1	3	5	2	5	5	1	2	1	3	3	1	1	1	1	1	2	5	1	4	0	2
2	2	2	2	2	2	2	2	2	4	2	2	2	2	2	2	2	4	4	2	1	5		1	5	1	1	1	5	4	1	1	1	1	1	1	5	1	5	5	5	1	1	1	1	1	1	1	20	0
3	3	2	3	2	4	4	3	3	3	3	3	3	3	1	2	1	3	3	3	1	1	2	1	1	1	1	2	1	1	1	1	1	1	1	5	1	2	2	1	1	4	1	1	1	1	1	2	21	1
3	3	3	3	3	2	3	3	3	3	3	2	2	5		1	2	3	4	3	3	3	2	5	2	1	4	3	3	3	2	4	2	3	3	4	4	2	4	3	3	2	4	2	3	2	5	5	15	2
3	4	5	4	3	5	5	2	5	1	1	5	1	5	4	5	1	1	2	4	5	1	4	2	2	1	1	1	1	5	1	1	2	2	1	5	1	2	2	2	1	1	1	4	3	2	4	2	15	1
3	5	1	2	1	5	4	4	2	2	5	3	4	5	1	5	1	1	1	5	1	1	2	1	1	1	1	1	1	1	1	1	1	1	1	5	1	1	1	1	1	5	1	1	1	1	1	1	18	1
1	2	1	2	2	3	4	1	4	2	4	4	1	1	1	1	1	3	2	4	1	3	2	1	3	2	3	1	1	2	1	3	4	2	3	1	1	4	5	1	1	1	1	1	2	2	1	2	0	0
4	4	1	3	1	5	4	2	3	2	3	3	2	2	3	5	4	2	1	4	1	1	2	1	1	1	1	2	1	5	2	2	2	2	1	2	1	2	2	1	1	2	2	1	1	2	1	2	14	3
2	5	3	4	2	2	4	2	2	4	2	4	4	4	2	1	5	2	4	4	1	1	2	1	2	1	1	1	1	2	1	1	2	1	1	4	1	1	2	1	1	4	1	1	1	1	1	2	16	2
4	4	4	3	4	5	1	2	3	3	3	3	3	3	3	5	3	2	4	3	5	5	4	3	5	5	5	5	3	5	5	5	5	5	5	1	5	5	4	3	1	4	2	1	1	5		5	11	3
2	2	2	2	4	2	2	2	4	4	4	2	4	2	2	4	2	2	4	4	1	5	1	1	2	1	2	1	1	1	1	1	5	4	4	4	4	1	2	4	1	1	4	1	1	5	1	5	20	3
4	4	4	4	2	5	5	5	5	2	4	4	4	5	4	4	5	2	2	4	2	5	4	5	3	3	4	4	2	2	2	3	2	2		1	3	2	2	2	4	2	1	5	2	3	4	4	16	1
1	1	2	4	2	5	5	5	4	3	4	3	5	2	2	4	5	2	3	3	1	1	1	1	1	1	1	1	1	2	1	1	1	1	1	5	1	1	1	2	1	1	1	1	1	5		4		0
																				2	4	5	2	4	2	5	4	4	3	3	3	5	1	2	3	4	5	4	2	1	2	4	4	1	4	4	5	15	1
3	4	5	3	3	3	3	3	3	3	3	3	3	5	3	3	3	3	3	5	2	4	4	5	4	2	4	3	2	3		4	1	3	5	3	4	2	2	2	4	3	4			2	3	1	15	2
4	4	4	4	3	3	4	4	4	3	4	3	4	3	4	4	3	2	2	4	4	2	4	1	1	1	1	1	1	4	1	1	1	3	1	2	1	1	2	1	2	2	2	1	2	2	1	1	20	2
1	1	1	1	1	1	1	1	1	1	1	1	1	1	1	1	5	1	5	1	5	5	4	4	5	5	5	5	3	1	1	2		3	4		5	1	4	3	4	5	1	3	4	1	2	2	14	0
1	1	1	1	5	1	1	1	1	5	1	1	1	5	5	5	5	5	5	1																													14	1
2	3	5	4	4	1	4	4	5	4	4	2	3	4	4	3	1	2	3	3	5	5	1	1	5	5	5	1	1	5	1	1	5	1	1	1	1	1	5	1	1	1	1	1	1	5	1	5	40	3
2	2	2	2	2	2	2	4	2	2	2	2	2	2	2	2	2	2	2	2	1	1	1	1	1	1	1	1	1	1	1	1	1	1	1	5	1	1	1	1	1	5	1	1	1	1	1	1	24	2
1	2	5	2	2	2	4	4	2	3	2	1	2	1	2	2	3	3	2	4	1	1	1	1	1	1	2	2	1	4	1	1	1	2	1	2	1	3	1	1	1	1	1	1	1	1	1	1	17	2
4	3	2	4	3	4	3	2	4	3	3	3	4	3	3	4	3	3	3	3	1	1	1	1	1	1	1	1	1	4	1	1	1	1	1	5	1	1	1	1	1	4	1	1	1	1	1	1	21	0
4	3	1	2	3	2	2	3	4	2	2	2	3	4	3	2	3	3	2	3	1	5	1	1	2	1	2	1	1	2	1	1	1	1	1	4	1	1	1	1	1	4	1	1	1	1	1	1	18	2
4	2	4	4	5	4	5	2	1	4	4	2	4	4	2	2	4	4	4	4	1	1	1	1	2	1	2	1	1	1	1	1	1	1	1	5	1	1	1	1	1	5	1	1	1	1	1	1	19	3
2	4	4	2	3		2	2	2	2	2	2	2	2		2	2	2	2	4	2	3	2	1	3	2	2	2	1	3	2	2	3		2	1	1	1	5	4	1	2	2	1	1	4	1	4	18	2
1	4	3	2	4	4	1	2	4	2	4	3	3	2	3	3	4	4	1	3	2	4	1	1	3	1	1	1	5	3	1	1	1	1	1	3	1	1	2	1	1		2	1	1	2	1	2	15	2
3	4	2	2	4	4	2	3	2	4	4	4	2	2	2	4	4	2	4	2	1	2	2	1	3	1	2	1	1	4	1	1	2	1	1	5	2	1	5	1	1	1	1	2	2	5	1	2	0	0
5	4	3	3	4	3	3	3	2	3	2	3	2	3	3	4	4	2	2	2	1	5	1	1	3	1	2	2	1	1	1	3	5	1	1	1	1	1	1	2	1	2	2	1	2	1	1	2	18	1
2	2	4	3	3	4	4	3	4	2	3	1	2	1	2	2	2	3	1	3	1	2	2	1	2	1	2	1	1	2	2	2	2	1	1	3	1	1	2	1	1	3	1	1	1	1	1	1	19	3
3	5	5	3	3	5	1	3	3	3	3	4	4	5	5	5	3	3	3	5	1	3	2	1	5	1	2	1	1	2	3	4	1	5	4	3	5	1	4	3	4	5	4	3	2	5	2	3		0
3	3	4	3	3	3	3	3	3	2	2	3	2	3	3	4	4	3	2	2	2	4	2	4	3	3	2	2	3	3	3	3	3	3	3	2	3	2	4	1	1	1	1	1	2	4	1	4	20	1
3	3	4	3	3	3	3	3	3	3	4	2	3	2	3	4	4	3	2	2	2	4	2	4	3	3	3	2	3	3	3	3	3	3	3	2	3	2	4	1	1	1	1	1	2	4	1	4	20	1
3	4	4	3	3	4	2	2	3	3	3	2	3	3	2	2	2	2	2	4	2	4	2	1	3	2	5	1	1	3	2	1	2	2	2	2	2	1	2	1	1	3	1	1	2	3	1	2	17	1
2	2	1	5	4	2	1	1	4	5	5	5	3	2	2	1	1	2	2	2	1	1	3	1	2	1	1	1	1	2	1	1	2	1	1	3	1	1	2	3	1	3	3	3	1	2	1	2	17	2
1	3	4	3	2	2	3	2	2	3	2	2	3	3	3	4	3	4	3	3	1	1	1	1	2	1	2	1	1	2	1	1	2	1	1	3	1	1	1	4	4	4	4	3	3	1	3	4	13	1
5	4	3	4	3	4	3	3	4	2	4	4	3	3	2	1	1	2	3	2	3	3	2	2	4	3	4	3	1	3	5	4	4	3	4	1	1	3	4	1	1	1	1	1	2	4	1	4	17	2
5	3	3	4	3	4	3	2	5	2	3	3	3	4	2	2	3	3	3	5	3	4	2	2	3	3	4	3	1	2	3	2	4	2	1	1	2	2	4	1	2	1	2	2	2	3	1	5	16	1
1	2	1	5	3	3	3	4	1	5	1	3	3	4	2	3	5	3	2	2	1	5	1	5	5	5	1	1	1	1	1	1	1	5	1	5	1	1	1	1	1	1	1	1	1	1	1	1	15	1
2	3	4	4	1	4	4	2	4	2	2	2	4	4	2	4	4	2	2	4	1	5	4	1	5	1	5	1	1	4	1	1	5	2	3	5	2	2	3	1	1	1	1	1	2	3	1	5	20	1
5	5	1	1	1	3	4	4	4	4	4	2	2	2	4	4	4	2	2	4	3	4	4	1	4	3	3	1	1	3	2	2	3	2	2	1	1	3	4	1	1	3	1	1	2	2	1	4	16	1
2	1	2	2	2	2	2	2	2	2	4	3	2	2	5	3	4	2	2	3	1	1	1	1	2	1	1	1	1	3	1	1	1	1	2	1	1	1	1	3	4	3	2	1	1	5	1	3		1
4	5	4	2	1	4	4	4	4	3	4	3	4	5	4	3	4	2	3	4	1	1	1	1	1	1	2	1	1	4	1	1	1	1	1	2	1	1	2	1	1	2	1	2	2	1	1	2	17	0
2	3	4	3	4	3	3	2	3	3	2	2	3	2	2	2	4	3	3	2	1	1	1	1	1	1	1	1	1	4	1	1	1	1	1	4	1	1	2	1	1	4	1	1	1	1	1	2	21	0
3	2	4	4	3	4	2	4	4	2	4	2	2	4	4	4	4	4	2	4	1	1	2	1	1	1	1	1	1	1	2	2	1	2	1	2	1	1	1	1	1	3	1	1	1	1	1	1	18	2
4	4	4	2	2	4	4	4	4	2	4	4	4	4	4	4	4	2	2	4	2	1	3	3	1	1	2	4	1	5	1	1	2	3	1	1	1	1	3	5	1	3	2	1	1	2	1	4	14	0
2	4	1	2	4	1	2	2	4	2	2	1	4	2	2	4	4	2	2	4	1	1	3	1	1	1	1	1	4	2	1	2	1	1	1	3	1	2	1	1	1	1	1	1	1	1	1	3	17	0
1	2	1	3	4	3	3	3	2	2	3	2	1	1	2	4	1	3	3	4	1	1	1	1	1	1	1	2	1	3	2	2	2	2	2	3	1	1	2	1	1	3	1	1	1	1	1	1	18	1
1	2	1	3	4	3	3	3	2	2	3	2	1	1	2	4	1	3	3	4	1	1	1	1	1	1	1	2	1	3	2	2	2	2	2	3	1	1	2	1	1	3	1	1	1	1	1	1		1
3	3	4	4	3	3	4	2	3	2	3	4	3	3	4	3	4	2	2	4	1	2	3	2	2	1	2	1	1	3	2	2	2	3	2	3	1	3	3	2	3	2	2	2	2	3	2	2		1
2	2	2	2	4	2	2	2	2	4	2	2	2	2	2	2	2	4	4	2	1	4	1																						1	5	1	5	15	1
2	2	2	4	4	3	3	2	2	4	2	2	2	4	2	4	2	4	4	5	1	3	3	1	1	5	3	2	1	1	1	3	4	4	1	1	1	1	4	1	1	1	1	1	1	4	1	5	20	2
3	4	4	3	2	3	4	2	4	2	2	4	3	1	3	4	3	2	2	4	1	1	1	1	1	1	1	1	1	4	2	2	1	1	2	2	2	1	2	1	1	3	1	1	2	2	1	1	17	0
5	5	4	2	2	4	4	4	4	2	4	4	2	4	2	4	4	2	2	4	1	2	2	5	5	1	2	5	1	2	4	5	5	1	4	4	2	1	1	1	1	1	1	1	1	4	1	3	17	0
1	5	3	4	2	3	5	2	3	1	3	5	3	2	4	3	1	1	3	4	1	4	3	2	2	3	5	2	4	5	3	4	1	2	3	4	2	3	2	5	1	3	2	1	2	2	3	1	8
5	4	5	3	5	4	3	2	4	4	3	4	2	3	2	1	5	4	2	2	1	1	2	1	1	2	1	1	1	2	1	1	1	2	3	2	2	1	1	1	1	4	3	1	2	1	2	5
2	3	3	3	2	2	4	4	3	4	3	2	4	4	3	2	3	3	2	2	1	1	3	1	1	1	1	1	2	1	4	4	4	1	2	1	3	2	5	1	1	2	1	1	2	4	1	3	16	1
2	3	3	3	3	2	3	2	4	3	4	3	3	4	3	2	5	5	3	4	3	3	2	1	1	2	3	3	2	2	2	1	3	4	1	3	2	3	3	3	2	2	1	2	1	4	1	3	23	1
1	1	2	2	3	1	4	3	1	2	1	3	1	3	2	3	1	3	2	5	1	1	1	1	2	1	1	3	1	5	1	1	1	1	1	2	1	1	2	1	1	3	1	1	1	2	1	1	22	1
3	4	2	3	5	5	4	2	3	4	5	3	4	4	2	1	4	4	3	4	1	1	1	1	1	1	1	1	1	3	1	1	2	1	1	5	1	1	1	2	1	3	1	1	1	1	1	1	19	2
2	4	2	3	3	2	3	3	3	2	2	3	2	2	3	1	3	3	2	2	2	4	2	1	2	2	2	2	1	3	1	3	2	2	1	3	1	1	2	1	1	3	1	2	2	2	1	2	25	0
2	3	4	2	2	4	4	4	4	2	4	4	4	4	4	4	4	2	2	4	5	1	1	1	1	1	1	1	1	2	1	1	1	1	1	5	1	1	1	1	1	3	1	1	2	1	1	4		2
4	3	4	3	3	1	1	1	1	3	1	2	1	1	3	4	1	5	1	5	1	5	1	1	5	1	5	1	1	5	1	1	1	1	1	5	1	1	1	1	5	5	1	1	1	1	1	1	18	2
																				5	3	1	1	3	3	5	3	2	1	1	1	5	1	1	1	1	1	5	1	1	1	1	1	1	5	1	5		1
3	4	2	4	2	2	5	2	1	2	2	3	2	2	4	4	4	1	2	5	1	2	2	1	1	1	1	1	1	5	1	1	2	1	1	2	1	2	5	2	4	1	1	1	1	1	1	3	18	1
4	4	4	4	5	4	4	4	4	2	2	4	4	2	3		2	2	3	2	1	5	1	1	5	1	5	4	3	1	4	4	5	4	2	1	1	4	5	1	1	1	1	4	2	5	1	5	16	0
2	4	4	2	2	4	4	1		2	1	4		4	1	4	4	2	4	3	3	2	2	3	4	3	3	2	4	2	2	4	4	3	4	2	4	2	2	2	3	3	3	3	3	4	2	2	13
4	4	5	1	2	5	5	5	5	2	4	3	3	3	3	5	5	3	1	5	5	1	1	1	1	1	1	1	1	3	1	1	1	1	1	5	1	1	1	1	1	1	5	1	1	5	1	5	14	0
1	1	2	2	2	2	2	3	2	2	2	3	2	2	3	3	2	4	2	2	2	4	2	1	4	1	2	2	1	3	2	2	3	4	2	3	2	3	5	2		2	1	2	2	5	2	4	20	1
3	4	2	3	5	5	4	2	3	4	5	3	4	4	2	1	4	4	3	4	1	1	1	1	1	1	1	1	1	3	1	1	2	1	1	5	1	1	1	2	1	3	1	1	1	1	1	1	19	2
2	2	3	4	3	3	3	3	3	2	3	3	4	4	2	3	3	2	2	4	3	2	1	1	1	3	1	2	1	3	2	1	2	1	1	2	1	1	2	2	1	3	2	1	1	1	1	2	16	1
3	3	3	2	4	4	3	3	2	4		3	3	2	2	3	3	3	4	2	1	2	2	5	5	4	4	2	3	3	1	1	5	1	1	2	2	3	5	2	2	2	1	1	1	2	3	3		2
2	2	2	3	3	3	3	2	2	5	2	2	2	3	2	1	2	5	5	1	1	2	1	1	2	1	1	1	1	2	1	1	2	1	1	2	1	1	2	1	1	3	1	1	1	1	1	2	19	1
2	2	5	2	2	2	3	3	2	2	3	3	2	1	4	5	1	2	3	3	1	1	1	2	1	1	2	5	1	3	1	1	1	2	1	3	1	5	2	3	2	3	1	1	1	1	1	1	16	1
4	1	2	5	5	4	4	4	2	2	2	4	2	4	4	4	4	2	2	2	3	4	1	1	2	1	3	3	2	3	4	3		2		4		2	3		3	4	2	4	3	3	3	3	16	1
1	2	2	2	3	2	2	1	1	3	3	2	3	1	3	3	2	2	2	4	1	2	1	2	3	1	2	1	1	3	2	2	4	1	1	1	1	1	4	1	1	1	1	1	1	3	1	4	18	1
1	1	3	3	2	4	3	1	4	1	2	4	2	3	3	2	3	3	1	3	1	2	4	1	1	1	3	2	2	4	4	4	4	5	4	1	5	2	3	2	1	1	2	2	2	3	1	2	18	2
2	3	4	1	4	4	2	1	2	4	3		2	3	1	4	2	3	3	3	1	2	1	1	2	1	2	1		2	3	3	2	2	1	2	1	1	1	2	1	2	2	1	3	2	1	4	19	1
1	3	5	2	1	1	1	1	1	1	2	1	5	1	1	1	1	1	1	5	4	5	5	3	3	5	4	5	2	5	2	2	5	5	2	1	1	5	4	5	3	1	3	5	5	3	1	5	18	1
4	4	4	3	3	3	4	4	5	2	3	3	4	5	4	5	4	1	2	4	3	4	1	1	3	3	4	3	2	5	1	2	4	4	2	2	1	2	5	2	1	1	2	3	3	2	1	2	16	1
4	4	1	2	4	2	4	2	3	2	3	3	4	2	4	2	3	2	4	3	1	4	1	1	1	1	1	1	1	2	1	1	1	1	1	2	1	1	4	1	3	2	1	2	4	5	3	3	16	0
4	4	2	3	4	3	4	4	3	3	2	2	4	3	3	4	1	2	2	3	1	1	2	2	1	1	1	1	1	4	1	1	1	1	1	3	1	1	2	2	1	3	1	2	2	2	1	1	17	1
2	3	3	2	2	2	2	3	2	2	2	3	2	2	2	4	4	2	2	4	2	3	1	1	1	1	3	2	2	5	4	1	1	2	1	1	1	1	5	2	2	1	1	2	1	5	2	1	16	0
3	4	3	4	3	4	3	1	3	2	4	3	5	3	2	3	4	3	2	2	2	1	2	1	2	1	1	3	1	2	1	1	1	2	1	3	1	1	1	1	1	5	1	1	1	2	1	1	19	1
4	3	2	3	2	3	4	2	4	1	3	2	3	5	2	2	3	1	2	3	2	1	3	1	2	2	4	5	1	4	2	2	4	5	4	1	3	3	5	1	1	1	1	1	3	1	1	5	17	0
3	4	3	3	2	3	3	2	3	2	3	3	3	3	3	3	2	2	2	3	1	1	3	1	1	1	1	1	1	3	1	1	1	1	1	3	1	1	1	1	1	2	1	1	1	1	1	2	19	0
2	5	2	4	2	2	2	4	2	4	2	1	2	1	1	2	2	4	4	2	1	2	2	3	2	1	1	3	1	4	1	1	2	1	1	3	1	1	3	1	1	2	1	1	1	1	1	1	19	0
4	4	3	3	4	2	4	4	3	3	2	2	2	2	2	2	3	2	4	3	1	3	3	4	3	3	3	2	1	3	2	2	4	2	1	1	1	1	3	3	1	1	3	2	1	3	1	4	15	2
3	4	3	4	1	5	3	2	3	1	2	2	3	3	2	5	4	3	2	4	3	4	3	1	2	3	3	3	1	3	2	3	3	2	1	3	3	4	3	4	3	2	3	2	1	3	1	5	16	1
3	3	3	3	3	2	3	2	3	2	4	3	3	2	3	3	4	3	3	3	3	3	1	2	3	3	4	1	1	3	1	1	3	3	1	3	1	1	3	3	1	2	1	1	1	4	1	3	15	1
3	3	3	3	3	3	3	3	3	1	3	2	2	2	2	3	3	2	2	3	1	2		1	3	1	1	1	1	5	2	2	3	2	2	2	1	1	1	1	1	1	2	1	2	2	1	3		1
3	3	2	3	3	4	5	4	5	3	3	2	3	4	4	5	2	3	3	3	4	3	2	1	3	1	1	1	1	2	1	1	1	3	1	3	1	1	1	1	1	4	3	1	3	2	1	1	17	1
2	4	3	4	3	3	2	4	4	2	3	2	3	4	3	2	5	2	1	3	5	5	1	1	5	4	5	2	1	4	1	1	4	1	1	1	1	1	3	2	3	1	3	1	1	4	1	5	18	3
1	4	1	2	1	5	3	2	2	1	3	1	3	5	4	3	1	1	1	3	2	3	1	4	5	2	2	2	1	3	2	2	2	1	1	2	1	1	2	1	1	2	1	2	3	4	1	5	18	0
1	4	1	3	2	1		3	2	2	1	5	1	1	4	2	1	4	3	1	5	5	5	5	5	5	4	3	4	2	5	1	4	4	2	4	2	4	1	2	1	4	2	5	2	5	4	4	14	0
3	4	5	2	2	2	3	3	4	1	2	1	1	3	2	3	3	2	3	2	1	3	2	3	1	2	1	4	1	4	1	1	3	2	1	2	1	1	3	2	1	1	3	2	1	2	1	3		0
2	2	3	2	2	3	4	1	4		3	3	3	3	2	2	2	3	3	3	1	1	1	1	1	1	1	1	1	1	1	1	5	5	5	1	1	1	5	5	5	5	5	5	1	5	1	5	22	1
3	5	2	2	2	5	3	3	4	3	3	3	3	3	3	3	3	3	3	3	2	3	3	1	3	1	3	2	1	2	1	3	2	3	1	1	2	5		1	1	2	1	1	1	5	1	5	4	1
1	1	4	2	2	4	4	1	4	4	4	2	5	5	4	4	4	1	1	4	1	1	2	1	1	1	1	1	1	1	1	1	5	5	1	1	5	1	5	5	1	1	5	1	1	1	1	5	23	0
4	4	4	2	2	4	4	4	4	2	4	4	4	4	4	4	4	2	2	4	1	5	1	1	5	1	5	1	1	1	1	1	5	1	1	1	1	1	5	1	1	1	1	1	1	5	1	5	16	1
1			1			1			3			1					2	5		5		1		2	1	5	5			3								1	1					4		1		11	2
2	4	3	5	4	1	4	1	3	1	1	2	1	4	2	5	5	2	3	4	1	1	1	1	4	1	2	1	1	2	1	1	1	2	1	1	1	1	4	1	1	1	3	1	1	2	1	1	16	2
3	4	2	3	3	3	2	3	3	2	4	2	3	3	2	3	1	3	3	4	1	2	2	2	2	1	3	3	1	2	4	4	3	3	2	1	1	2	4	2	1	1	2	2	2	2	1	4	16	1
2	4	2	2	2	4	4	2	2	2	4	2	4	2	2	2	4	4	2	2	1	5	1	1	5	1	5	1	1	3	1	5	2	1	1	2	1	1	4	1	1	3	1	1	1	2	1	1	22
2	2	3	4	2	3	3	3	2	3	2	3	3	4	2	3	2	4	3	3	2	3	2	3	3	2	4	2	1	1	2	3	4	2	3	2	1	1	4	3	1	2	1	1	2	4	3	3	16	1
5	5	2	1	4	5	5	5	5	1	5	5	5	5	5	5	5	1	1	2	4	2	3	1	3	4	2	1	1	3	3	3	2	3	1	2	1	3	1	1	1	1	3	3	3	2	3	3	17	1
3	4	4	4	2	2	5	1	3	2	4	2	3	4	3	2	2	3	1	3	3	3	2	4	3	1	4	1		3	2	2	4	1	1	1	1	2	4	1	1	1	1	1	1	3	1	4	15	1
4	2	4	2	2	3	3	3	2	2	3	2	2	2	1	1	3	1	3	3	5	4	3	1	4	4	4	4	2	3	5	3	5	3	3	3	2	2	5	2	1	1	2	1	3	4	1	5	20	1
4	4	4	4	3	4	4	4	4	1	3	1	5	3	3	1	4	3	3	4	1	1	3	1	2	1	2	5	1	4	1	1	2	3	1	1	1	2	3	1	1	1	1	1	4	1	1	1	15	1
3	4	3	4	4	4	4	3	3	3	4	2	4	5	2	2	3	2	3	3	3	3	2	1	3	1	4	2	1	3	1	1	4	1	1	2	1	2	4	1	1	1	1	1	1	4	1	5	21	1
4	4	2	1	4	4	1	4	2	5	4	4	5	4	2	4	4	2	2	5	1	1	2	3	2	1	4	3	1	4	1	2	1	1	1	3	1	2	4	1	1	2	1	1	1	1	1	1	19	2
1	4	3	4	1	1	1	1	3	1	1	1	1	3	3	1	1		3	5	5	3	3	2	5	1	3	1	2	1	2	2	1	1	3	1	2	1	2	4	4	3	3	4	2	4	2	4	14	1
4	4	4	3	4	4	4	4	5	4	3	3	4	4	4	4	3	2	3	3	3	2	3	1	2	2	2	1	1	3	1	1	2	2	2	3	1	2	2	2	2	3	2	1	2	2	1	2		1
4	4	4	3	1	5	3	3	3	3	5	3	4	5	3	5	5	1	3	5	2	2	1	1	3	1	2	2	1	5	1	1	3	3	1	2	1	1	2	3	2	2	3	1	1	3	1	3	0	0
2	4	2	3	3	3	4	3	3	2	4	3	2	2	2	2	3	4	3	3	1	2	3	1	1	1	5	1	1	3	1	2	2	2	1	2	1	1	5	2	1	2	2	1	1	2	1	3	20	0
5	5	4	1	4	4	4	2	3	1	1	1	2	3	1	1	3	3	5	1	1	5	1	1	2	5	3	2	1	3	1	1	1	1	1	5	1	5	5	1	5	1	1	1	1	5	1	5	0	2
4	2	5	3	4	4	3	3	4	1	4	2	2	3	3	3	2	3	3	2	2	3	2	1	3	3	3	1	3	2	3	1	2	2	2	1	3	2	2	2	1	2	1	3	3	3	1	4	16	2
5	2	2	1	4	2	5	5	5	2	2	2	1	2	2	5	4	3	1	5	1	5	1	1	3	2	5	3	1	2	1	1	1	1	1	4	1	1	1	1	1	3	3	1	1	1	1	1	16	2
4	4	2	3	3	5	1	4	4	3	2	2	2	5	1	3	5	2	4	2	1	3	1	1	5	5	5	4	2		3	2	3	3	1	1	2	3	5	1	1	1	1	1	2	3	1	5	17	3
1	3	4	3	3	1	4	1	2	3	3	4	1	1	2	1	4	3	2	3	2	3	1	1	3	1	1	1	1	2	1	1	2	1	1	2	1	1	4	1	1	3	1	1	1	2	1	4	0	0
2	4	2	3	3	2	3	3	4	2		2	2	2	2	4	4	2	2	4	2	5	3	3	4	3	4	3	3	2	3	2	3	3	3	1	2	4	4	1	2	1	3	1	2	5	1	5	16	3
4	5	1	4	2	5	3	2	5	2	2	3	4	5	3	2	1	1	2	4	1	5	3	3	2	4	2	1	1		3	2	4	1	2	1	3	2	4	2	1	1	2	1	1	1	1	1		2
2	4	4	4	4	2	4	3	2	2	2	2	2	2	2	2	4	2	2	4	5	5	3	4	5	3	5	1	1	5	5	5	1	4	5	1	1	3	5	1	1	1	1	1	2	5	1	5	17	2
3	2	5	1	2	5	5	2	3	5	5	2	4	2	2	2	2	3	4	4	5	1	3	1	1	1	1	1	1	4	1	1	2	1	1	5	1	1	1	1	1	5	1	1	1	1	1	1	20	2
4	5	5	5	3	2	5	1	3	3	4	3	5	5	5	1	1	1	3	4	4	5	5	1	1	2	1	2	1	5	3	4	4	1	1	3	1	1	1	1	1	5	4	1	1	1	1	1	17	3
5	4	3	5	3	4	2	2	3	2	3	2	3	4	2	5	2	4	3	2	5	5	4	1	5	5	4	1	3	5	4	3	5	4	2	1	4	2	5	1	1	1	1	1	4	4	1	4	0	1
4	4	4	4	2	4	4	2	4	2	4	2	4	4	4	4	4	2	2	4	1	1	2	1	1	1	1	1	1	3	2	2	1	1	1	2	1	1	1	1	1	2	1	1	1	1	1	1	18	1
4	4	3	4	4	4	2	2	2	3	4	1	2	4	4	4	1	1	3	4	1	4	3	1	5	1	4	3	2	1	3	3	3	1	3	1	2	2	4	4	3	1	2	2	2	4	2	3	14	0
3	3	3	3	2	2	3	3	2	2	3	3	3	4	3	2	2	3	3	3	2	2	1	1	1	1	2	1	1	2	1	1	2	1	1	3	1	1	2	1	1	4	1	1	1	2	1	2	20	0
2	4	2	4	3	2	4	2	3	3	2	2	2	2	2	4	3	2	2	3	1	1	1	1	1	1	1	1	1	4	2	2	1	1	1	2	1	1	1	1	1	1	1	1	1	2	1	2	16	0
3	3	3	1	2	3	2	2	2	2	2	3	2	2	5	4	5		1	5	3	4	1	1	3	2	3		1	4		1	3	1	1	3	1	1	2	2	2	1	2	1	2	4	1	3		2
4	3	4	4	3	4	5	1	2	3	5	1	3		2	4	5	5	2	3	4	3	2	5	2	1	1	4	1	3	5	2	2	1	3	5	2	1	2	5	3	1	4	5	3	5	4	1	20	1
2	2	2	4	4	2	4	2	4	3	2	2	2	2	2	2	2	2	2	2	1	1	1	1	1	1	5	1	1	2	1	1	5	1	1	3	1	1	5	1	1	1	1	1	1	2	1	3	19	2
4	2	3	2	3	5	3	3	3	2	3	2	2	4	3	3	3	2	2	4	1	1	1	1	2	1	1	2	1	2	1	1	1	2	2	5	1	1	1	1	1	5	1	1	1	1	1	1	17	0
2	2	2	2	3	2	2	3	2	2	2	2	2	2	4	3	2	2	3	3	1	1	2	1	1	1	1	1	1	2	1	1	1	2	1	5	1	1	1	1	1	3	2	1	1	1	1	1	17	2
1	1	4	3	3	3	1	3	3	3	3	2	4	3	3	4	3	2	3	3	5	4	1	1	1	5	1	1	1	2	1	1	3	1	1	1	1	1	5	1	2	2	1	1	1	1	1	4	16	1
2	2	4	1	1	5	3	1	3	1	2	3	2	4	4	1	5	1	1	1	1	1	1	1	1	1	1	1	1	2	1	1	1	1	1	3	1	1	1	1	1	2	1	1	5	1	1	1	18	0
3	3	3	3	3	3	3	3	3	3	3	3	3	3	3	3	3	3	3	3	1	4	3	4	1	4	4	3	2	3	4	1	4	5	5	2	3	4	3	2	5	3	2	3	3		5	1		0
4	3	4	2	4	3	3	1	4	2	3	3	3	4	4	4	4	2	2	4	2	5	1	1	4	1	2	1	2	1	1	1	4	1	1	2	1	1	5	1	1	1	2	1	1	4	1	5	20	0
1	1	1	5					1							1	1					3					3						3						3										17	3
2	5	3	4	3	2	4	2	4	2	2	3	4	3	2	2	3	3	1	4	1	4	3	1	4	1	2	1	1	2	2	2	2	2	1	3	2	2	2	1	1	1	1	1	1	2	1	1		1
4	4	2	4	2	4	4	4	4	2	4	4	4	4	4	4	4	4	2	4	2	3	1	1	2	1	2	1	1	3	1	1	1	1	1	3	1	1	2	1	1	3	1	1	1	2	1	1	21	0
2	2	5	4	4	3	2	3	2	4	4	2	3	4	4	2	4	4	3	4	3	4	1	1	1	3	3	3	4	3	4	3	3	4	4	3	3	4	2	4	3	1	1	3	4	3	4	3	20	2
2	4	2	2	4	2	4	2	2	2	2	4	2	4	2	4	4	2	4	4	1	2	1	1	3	1	3	1	1	2	2	2	5	1	1	1	1	1	3	1	1	2	3	1	1	3	1	3	17	0
5	5	1	1	5	5	1	5	5	1	2	5		1	5	5	5	1	1	2	1	5	1	5	1	2	1	1	1	5	1	1	1	1	1	1	1	1	5	1	1	1	1	2	2	3	1	3	14	0
4	5	2	4	2	1	5	3	4	2	2	3	4	3	4	5	5	2	1	5	1	5	3	4	5	3	5	5	4	3	4	4	5	4	5	1	3	5	5	1	1	1	1	1	4	5	1	5	16	0
4	4	2	4	4	4	4	4	4	4	4	2	4	4	4	4	4	4	4	2	1	4	1	5	5	1	5	1	5	5	5	1	1	5	1	1	5	1	5	1	1	1	1	1	1	4	1	4	15	0
3	4	5	3	2	4	4	4	3	4	3	2	3	3	2	2	5	2	2	3	3	5	1	1	4	3	4	1	1	2	2	1	4	2	1	1	1	1	4	1	1	1	1	1	2	3	1	3	20	0
5	5	5	5	1	4	4	4	4	2	4	1	5	5	5	5	5	5	5	5	1	2	2	1	3	1	1	1	1	3	1	1	3	5	1	5	1	1	1	1	1	5	1	1	1	2	1	2	14	0
4	4	4	4	3	4	4	3	4	5	2	2	2	3	3	2	4	3	2	4	2	3	1	1	4	1	3	2	1	2	1	4	3	2	1	1	2	3	3	1	1	1	1	1	3	2	1	4		2
2	3	2	3	2	2	3	2	4	3	2	3	2	3	2	2	2	4	4	2	1	5	1	1	5	1	3	4	2	3	2	2	4	2	1	2	2	2	4	3	3	3	3	3	3	3	3	3	17	0
2	4	3	5	5	3	3	3	3	3	3	1	1	1	1	1	1	5	4	2	1	5	1	1	4	1	4	1	1	3	1	1	5	1	1	1	1	1	5	1	1	1	1	1	4	5	1	2	0	0
1	2	3	3	4	2	2	2	3	2	4	5	5	5	5	5	5	3	3	3	1	4	3	4	1	5	5	1	2	2	3	4	3		2	1	3	4	3	2	2	3	1	5	4	4	3	1	19	0
4	3	1	3	3	4	4	4	4	3	3	3	2	4	3	3	3	4	4	4	2	2	2	1	1	1	1	1	1	3	1	1	2	1	1	5	2	1	1	1	1	1	1	1	1	2	1	1	17	1
3	2	3	3	3	4	3	4	4	2	3	3	3	4	4	3	3	2	2	3	1	2	1	1	2	2	2	3	1	3	1	1	2	1	1	4	1	1	2	1	1	3	1	1	1	2	1	2	18	1
4	3	3	3	4	3	4	3	3	2	3	2	4	3	4	5	5	3	2	5	2	5	3	1	3	1	3	3	1	1	1	1	4	2	2	1	1	1	3	1	1	1	1	1	1	3	1	5	16	1
4	4	4	3	2	4	3	4		2	4	3	3	4	4	4	3	3	3	3	1	3	2	1	3	2	3	3	1	2	1		4	1	1	2	1	1	4	1	1	2	1	1	1	4	1	4	19	1
2	4	4	3	2	2	4	1	4	2	4	3	4	4	4	2	5	2	3	2	1	3	2	1	1	1	1	1	1	2	1	1	2	2	1	5	2	1	5	1	1	3	2	1	1	3	1	4	17	1
1	1	1	5	1	1	1	5	5	2	2	2	1	1	1	5	5	1	1	1	1	3	1	1	2	1	1	1	1	5	1	1	2	1	1	1	1	1	1	2	1	1	4	1	1	2	1	3	7	0
4	2	4	4	4	3	2	3	3	3	2	2	4	5	4	2	2	1	2	2	3	2	1	1	2	2	1	1	1	1	1	1	1	1	1	2	1	1	1	2	1	1	3	1	1	2	1	1	14	0
5	5	5	5	1	5	5	5	5	1	5	5	5	5	5	5	2	1	3	5	2	5	1	1	3	2	4	5	1	5	5	4	4	3	1	1	4	3	5	1	3	1	3	3	4	3	1	4	16	0
4	4		4		3	2	3	3	2	3	2	2	5	5	5	2	1	4	5	2	1	4	4	3	3	3	3	1	3	1	4	4	3	1	1	1	2	5	1	1	1	1	1	1	3	1	5	16	0
2	4	4	4	2	4	2	4	2	2	2	2	2	2	4	4	4	2	2	2	1	2	1	1	2	1	2	2	2	4	2	2	2	2	2	4	2	2	2	2	3	2	1	1	1	2	1	2	16	0
2	4	2	3	2	2	4	4	3	5	2	4	1	2	2	4	4	2	2	2	4	2	2	2	2	1	2	1	1	3	2	2	2	1	1	3	1	1	2	4	1	1	3	1	1	4	3	2	14	1
5	4	2	3	5	2	4	3	3	5	5	3	4	5	5	5	4	4	5	1	3	2	5	1	1	1	2	1	1	4	3	2	3	4	1	3	1	1	2	3	4	4	5	1	1	2	1	2	16	0
2	2	2	3	4	3	3	2	3	3	3	3	2	2	2	3	3	4	3	2	1	2	2	1	2	1	2	1	1	3	2	2	5	1	1	1	1	1	2	1	1	4	2	1	2	1	1	2	18	0
2	2	4	1	1	5	3	1	3	1	2	3	2	4	4	1	5	1	1	1	1	1	1	1	1	1	1	1	1	2	1	1	1	1	1	3	1	1	1	1	1	2	1	1	5	1	1	1	18	0
4	4	4	3	5	2	1	1	3	1	1	5	5	1	2	5	5	3	1	3	1	2	1	1	2	1	1	1	1	2	1	5	5	1	5	4	1	1	2	1	1	1	1	1	1	1	1	5	0	0
3	4	1	2	2	4	5	3	4	2	4	2	2	1	1	5	5	5	1	1	2	1	1	1	2	2	1	1	1	3	2	2	3	2	1	3	1	2	1	1	1	3	1	1	1	2	1	3		0
3	2	1	1	1	3	1	1	1	1	1	2	3	5	1	5	1	1	1	1	1	1	3	1	1	1	1	1	1	2	1	1	2	2	1	4	1	1	2	3	2	3	2	2	2	2	2	1	18	0
3	4	4	3	4	5	2	4	4	1	4	3	3	4	3	3	2	2	2	4	2	4	3	3	4	2	4	4	2	4	3	3	4	2	2	1	4	3	5	1	2	1	1	2	4	4	1	5	15	0
5	4	4	4	3	3	4	4	4	3	4	3	4	4	2	2	4	3	3	3	3	4	2	1	4	1	5	1	1	1	1	1	4	2	1	1	1	1	2	1	1	2	1	2	1	4	1	3		0
1	1	1			2	2	3	2	5	1	2	3	1	1	2	1	5	5	1	1	4	1	1	4	2	5	2	1	1	1	1	3	3	4	5	5	4	2	1	1	2	2	2	1	5	1	5		0
3	4	2	3	2	2	4	3	5	1	5	3		4	2	4	3	3	3	2	2	4	4	5	4	2	2	1	1	1	1	1	1	1	1	1	1	1	1	3	1	1	1	1	1	1	1	1
2	2	2	2	1	5	5	5	5	4	2	2	2	2	4	2	4	4	4	2	1	5	1	1	3	1	3	1	1	2	1	1	3	1	1	2	1	1	3	1	1	2	1	1	1	2		1	24	2
3	2	4	2	2	4	2	2	2	2	3	3	2	2	3	3	3	2	2	4	1	1	1	1	1	1	1	1	1	3	1	1	1	1	1	5	1	1	2	1	1	2	1	1	1	2	1	1	23	0
4	4	3	4	4	4	2	4	4	1	5	1	4	4	2	2	5	2	3	3	4	5	1	1	4	2	3	2	1	4	1	1	3	2	2	1	1	2	3	2	1	1	2	1	2	2	1	2	18	2
3	2	4	3	2	1	4	2	2	2	2	2	3	2	2	3	4	1	1	3	1	1	2	1	1	1	1	1	1	5	1	1	2	2	1	2	1	3	2	1	1	3	1	1	3	2	1	1	22	1
2	2	2	4	3	3	3	3													1	4	3	2	3	2	3	2	3	3	2	2	4	3	2		3	1	4	1	1	1	1	2	3	4	3	5	17	0
4	2	1	4	5	5	2	3	1	4	4	3	5	2	1	3	3	2	1	2																													13	2
5	4	2	4	5	5	4	4	3	1	5	2	4	5	2	4	5	1	1	2	2	2	3	1	2	1	3	1	2	2	2	1	2	2	1	2	4	3	1	1	1	1	1	1	1	2	1	2	17	1
1	1	1	1	1	1	1	5	1	5	1	1	1	1	1	1	5	5	4	1	1	1	1	1	1	1	4	2	1	5	2	1	5	5	1	1	1	1	5	1	1	5	1	1	1	1	1	5	15	0
2	1	1	3	4	2	4	3	2	3	2	3	2	3	2	3	2	3	2	2	1	4	2	1	2	2	1	2	1	4	1	1	2	1	1	1	1	2	1	1	1	2	1	1	1	2	1	5	18	0
4	3	4	4	2	4	4	4	4	2	3	2	3	3	2	4	3	2	2	3	3	4	4	4	5	3	5	2	1	5	1	1	4	3	1	1	1	1	5	2	1	1	1	2	3	4	2	5		2
2	2	1	2	2	2	2	3	2	2	2	2	2	2	1	2	3	2	1	2	1	2	1	1	2	1	2	1	1	4	1	1	2	1	1	2	1	1	3	1	1	3	1	1	3	1	1	2	16	2
1	1	5	1	5	1	1	3	1	1	1	1	5	2	3	4	4	3	4	2	1	2	3	1	3	3	4	3	1	4	1	1	3	5	3	1	2	3	3	1	3	1		1	4	2	5	4	15	0
4	4	2	4	4	2	4	2	2	4	2	2	2	2	2	2	4	4	4	2	2	5	1	1	3	3	4	1	1	2	3	3	5	1	1	1	1	1	1	1	1	1	1	1	3	5	1	5	18	0
3	2	2	3	2	4	2	2	2	3	2	2	2	3	4	2	2	3	3	4	1	2	1	1	1	1	2	1	1	1	2	2	1	1	1	3	1	1	2	1	1	2	1	1	1	4	1	1	18	1
2	5	3	4	3	2	4	4	2	2	2	4	2	2	4	2	2	1	1	3	2	2	1	1	3	1	3	3	1	5	4	2	2	1	1	3	1	1	2	1	1	2	2	1	1	2	1	3	17	2
2	4	4	2	2	2	2	2	4	2	2	2	2	4	2	4	2	2	2	2	2	1	1	1	2	1	1	1	1	1	1	1	1	1	1	5	1	2	1	1	1	1	1	1	1	1	1	1	19	0
2	2	2	3	2	3	3	3	4	5	2	3	2	3	2	3	2	1	2	3	1	1	2	1	5	1	1	1	1	1	1	1	1	1	1	1	1	1	1	1	1	2	3	2	2	1	1	1	18	0
4	4	4	4	2	2	2	4	4	2	2	2	4	4	4	4	5	1	2	2	3	4	1	1	4	1	5	5	1	5	1	1	1	1	1	1	1	3	4	1	1	1	1	1	1	2	1	1	21	1
1		2	4	4	2	2	3	1	4	2	3	1	3	2	1	1	4	5	2	1	4	2	1	3	1	5	1	2		1	1	3	2	2	3	1	2	5	2	1	2	2	1	2	4	1	4		0
2	4	4	2	2	2	3	2	3	3	3	2	2	3	3	3	2	2	3	3	2	4	2	1	4	4	4	1	4	1	2	2	2	1	1	1	4	1	5	2	1	1	2	1	2	4	1	5	14	0
1	3	4	3	5	1	2	1	3	5	3	1	4	1	2	3	4	5	4	3	5	5	1	1	5	5	3	2	3	3	4	3	5	4	3	1	5	1	5	1	1	1	1	1	1	4	1	5	16	2
4	4	5	1	2	5	5	4	4	1	4	4	4	5	5	5	5	2	1	4	1	5	5	1	3	1	4	2	1	4	1	2	2	1	1	1	2	4	4	2	2	1	2	1	1	2	1	4	18	0
2	4	2	2	2	2	3	2	3	2	3	3	2	4	3	3	3	3	2	3	1	1	1	1	1	1	1	1	3	3	1	1	1	1	1	5	1	1	1	1	1	5	1	1	1	1	1	1		0
4	5	5	4	3	5	3	3	5	2	3	3	5	5	4	4	4	3	2	4	1	1	3	1	1	1	1	1	1	3	1	1	1	1	1	4	1	3	2	1	1	3	1	1	2	1	1	2	20	1
2	4	4	4	3	3	4	4	4	2	4	4	3	3	3	2	3	2	2	3	3	3	3	1	2	3	3	1	1	4	3	3	3	3	3	3	3	3	5	1	2	2	1	1	1	3	1	4	18	0
4	4	3	4	4	4	4	3	3	4	2	1	5	4	5	5	5	2	4	5	1	1	1	1	2	1	2	1	1	2	1	2	2	1	1	4	1	3	2	1	1	1	3	2	2	2	1	3	0	1
4	4	3	4	3	4	4	3	3	2	4	3	3	4	2	3	4	3	3	4	2	3	2	1	4	2	4	3	1	2	1	1	3	1	1	2	1	2	4	1	1	1	1	1	2	4	1	3	21	1
4	5	3	2	3	5	2	4	5	3	2	2	2	5	5	5	2	1	1	2	2	1	1	1	1	3	1	1	1	2	1	1	2	1	1	5	1	1	2	1	1	2	1	1	1	2	1	1	20	0
4	3	2	4	3	2	2	2	2	3	2	2	2	2	3	3	2	2	2	3	1	2	2	1	2	1	2	1	1	3	1	1	1	1	1	2	1	1	1	1	1	3	1	1	1	1	1	3	18	3
2	2	1	2	2	2	2	4	2	2	2	2	2	2	2	2	3	2	2	2	1	2	1	1	2	1	2	1	1	3	1	1	3	1	1	2	1	1	3	1	1	2	1	1	3	2	1	4	16	2
3	5	4	2	2	4	3	2	2	3	3	2	3	4	3	2	4	2	2	5	1	1	2	1	1	1	1	2	1	5	1	1	2	2	1	3	4	2	3	1	1	3	1	1	1	1	1	1	20	1
4	3	2	3	3	3	4	4	4	1	3	3	3	5	4	3	5	2	2	3	1	3	2	1	1	2	3	2	1	4	2	2	3	2	1	2	1	1	3	1	1	3	1	1	2	1	1	1	0	1
4	4	2	3	2	2	5	5	4	2	1	2	1	5	5	5	5	1	2	4	4	1	2	1	1	5	1	5	4	5	5		5	2	3	2	3	2	3	2	4	2	4		2	2	3	4	14	1
5	5	3	5	4	3	4	3	3	3	4	3	4	2	2	3	2	4	4	3	2	4	2	1	3	1	5	1	2	1	5	2	4	2	3	1	1	2	2	2	1	1	1	1	1	4	1	5	10	3
4	3	4	1	3	4	5	3	5	3	3	4	4	5	4	4	4	3	3	4	1	2	1	1	3	1	3	1	1	3	1	1	2	4	1	1	5	2	5	4	1	1	1	1	1	3	1	2		2
1	2	2	3	2	2	2	2	3	4	2	3	2	2	2	1	2	2	3	2	1	2	1	1	1	1	1	1	1	4	1	1	1	1	1	4	1	1	1	1	1	5	1	1	1	1	1	1		0
3	4	4	3	4	2	2	2	4	4	3	3	2	4	3	2	2	4	4	2	1	2	1	1	2	4	2	1	1	1	1	1	2	1	1	4	1	3	4	4		2	3	2	2	4	2	4		0
4	4	4	4	2	5	4	3	3	3	3	3	3	3	3	3	3	3	3	3	2	3	3	2	3	1	3	2	1	2	1	3	1	3	1	1	2	5	4	1	1	2	1	1	1	5	1	2		1
4	4	4	4	2	4	3	2	2	4	3	2		2	2	3	2	4		2	3	3	2	1	5	2	5	1	2	4	1	1	5	1	2	1	2	2		1	1	1	1	1	1	4	1	4	18	2
2	2	2	4	2	2	3	2	2	2	2	1	1	1	3	3	2	2	2	3	1	1	1	1	1	1	1	1	1	2	1	1	1	1	1	4	1	1	1	1	1	4	1	1	1	1	1	1	21	1
3	3	3	4	3	3	3	4	3	2	3	2	3	2	3	3	3	3	3	3	2	2	2	1	4	2	2	1	1	3	2	2	3	3	1	2	1	3	4	1	1	2	3	1	1	3	1	4		1
5	4	3	4	1	1	1	1	3	5	3	1	3	3	1	1	3	5	3	1	1	1	3	1	3	1	3	2	5	2	2	4	5	1	3	2	1	5	4	1	3	3	1	1	3	5	3	5		1
3	2	4	3	3	4	4	3	3	3	3	3	3	4	3	3	3	2	2	4	1	1	2	1	4	1	3	1	1	2	1	1	2	1	1	2	1	1	5	1	1	1	1	1	1	1	1	5	18	2
1	2	2	5	4	3	2	1	2	2	4	3	2	4	3	2	3	5	5	2	2	5	1	2	4	3	5	2	4	2	4	3	5	2	4	2	4	1	4	3	3	2	2	1	1	4	2	3		0
2	3	4	5	5	1	2	3	3	5	3	2	1	1	1	1	1	5	5	1	1	1	1	1	1	1	1	1	1	3	3	1	1	1	1	2	1	1	2	1	1	3	1	1	1	5	1	1	17	0
2	3	4	2	2	2	2	2	4	2	4	4	4	4	2	4	4	2	2	4	1	2	1	1	2	1	3	3	1	5	2	2	3	3	2	1	2	2	5	1	1	1	2	1	1		1	3	20	1
5	5	5	3	1	5	5	3	5	1	3	3	5	5	2	2	5	1	1	5	1	1	3	1	1	1	2	1	1	1	1	1	1	1	1	3	1	1	2	1	1	1	1	1	1	1	1	1	19	0
4	4	5	2	3	3	3	2	4	2	1	2	4	2	3	4	5	4	3	4	2	2	2	1	2	1	1	1	1	2	1	1	1	2	1	4	1	1	1	2	1	1	2	1	1	1	1	4	25	0
4	5	1	2	2	3	4	2	4	3	3	4	2	3	3	4	2	2	3	3	1	2	1	3	2	1	1	1	1	2	1	1	2	1	1	3	1	1	3	1	1	3	1	1	1	2	1	2	17	0
1	4	5	3	5	2	1	2	1	2	3	2	2	1	5	2	3	1	1	3	1	2	3	1	1	1	2	3	1	4	1	1	2	4	2	3	1	2	2	1	1	1	1	1	3	2	1	5	25	3
5	2	5	4	2	2	5	2	4	1	2	2	4	2	2	2	4	2	1	5	2	2	1	4	5	2	3	2	1	5	2	2	4	3	1	1	1	1	3	1	1	1	2	1	1	3	1	1	17	0
3	4	2	4	3	4	2	3	4	2	3	3	4	4	3	2	2	2	2	4	1	2	2	2	1	1	2	1	1	4	1	1	2	1	1	3	1	1	3	2	1	3	1	2	2	2	1	1	17	2
3	4	4	4	4	2	3	2	4	3	4	2	2	4	2	4	4	3	3	2	1	2	1	1	1	1	1	1	1	2	2	1	1	1	1	2	1	1	1	1	1	1	1	1	1	1	1	1		0
3	5	3	2	2	4	4	2	3	2	4	2	4	3	2	5	4	2	2	5	1	1	2	1	2	1	1	1	1	5	1	1	1	1	1	4	1	2	1	1	1	1	1	1	1	2	1	2	20	0
4	4	3	2	3	4	3	3	4	3	4	3	2	2	3	2	2	2	2	2	4	4	1	1	4	4	4	2	3	4	4	4	4	4	1	5	1	2	5	1	1	1	1	1	1	4	1	5	15	0
3	2	2	2	1	1	4	2	3	1	2	1	2	2	1	4	4	2	2	2	4	4	2	4	1	1	1	1	1	4	1	1	1	1	1	1	1	1	3	1	1	2	1	1	2	1	1	1	18	2
4	4	4	2	1	5	4	1	4	2	1	2	3	4	3	3	3	2	3	3	2	5	1	1	1	1	1	1	2	3	2	2	1	1	1	3	1	4	2	1	2	1	2	2	1	2	1	1	16	0
2	3	1	3	4	4	2	2	4	2	2	2	2	4	2	4	2	4	2	2	1	1	1	1	4	1	5	1	1	1	1	1	1	2	1	5	1	1	1	1	1	1	1	1	2	1	1	1	14
4	4	2	2	2	4	5	2	4	1	4	2	5	4	2	2	2	2	1	2	1	1	1	1	1	1	1	1	1	2	1	1	1	1	1	5	1	1	1	1	1	5	1	1	1	1	1	1	19	0
4	4	3	3	3	4	4	3	3	3	3	3	3	3	3	5	4	2	1	2	1	1	3	1	5	2	1	3	3	1	1	1	5	1	1	1	1	1	5	1	1	2	2	2	2	4	2	5	19	1
4	4	4	2	4	2	2	2	4	2	2	2	4	2	4	2	2	4	4	4	1	2	1	1	2	1	2	4	1	5	1	1	2	1	1	4	1	1	2	1	1	4	1	1	1	1	1	2	15	2
2	4	2	2	2	2	4	4	4	2	2	2	2	2	2	4	2	4	2	4	1	5	2	1	1	1	2	4	2	4	4	2	3	2	5	1	3	2	1	4	2	4	1	4	2	1	2	2		0
4	4	2	3	3	4	5	3	4	3	4	3	2	5	4	5	1	1	2	4	1	1	1	1	1	1	5	1	1	3	1	1	1	1	1	2	1	1	1	2	1	2	4	1	1	2	1	4	16	0
1	1	3	4	2	1	2	1	2	1	1	3	1	2	3	1	3	3	3	4	2	2	3	1	3	2	1	1	1	3	1	2	1	3	1	2	1	1	1	1	1	5	1	1	1	1	1	1	22	1
3	2	4	2	2	2	3	1	2	3	2	3	2	1	2	4	1	3	2	3	1	1	1	1	1	1	2	1	1	2	1	1	2	1	1	4	1	1	3	2	2	3	2	2	1	2	1	1	20	2
4	3	1	3	3	4	3	2	3	3	3	2	2	1	2	3	1	3	2	3	1	2	2	2	1	1	1	1	1	1	2	1	1	2	1	3	1	1	5	1	1	4	1	1	2	2	1	1	17	0
2	4	2	3	2	3	4	2	2	2	2	2	1	5	3	4	4	2	1	3	1	2	3	1	1	1	1	2	3	3	3	1	2	1	1	4	1	2	2	1	1	3	1	1	1	2	1	1	18	0
3	5	2	4	2	2	3	4	5	2	2	3	1	2	2	3	4	3	2	5	1	2	2	3	1	2	2	2	1	3	4	4	2		3	1	3	3	4	3	1	1	1	1	4	1	1	2		3
2	4	2	2	2	5	2	2	2	2	4	4	2	4	4	4	2	4	4	2	1	1	1	1	1	1	2	1	1	1	1	1	2	1	1	4	1	1	2	1	1	4	1	1	1	2	1	2	17	0
3	3	2	3	2	3	3	3	3	3	3	2	2	2	3	3	4		2	3	1	2	2	1	1	1	2	3	1	5	3	3	2	3	1	3	1	1	2	1	1	3	1	1	3	2	1	1	20	3
2	2	3	2	3	2	1	2	3	3	2	3	2	2	3	4	2	2	3	3	1	2	3	1	3	1	2	1	1	5	1	3	5	1	1	1	1	1	3	1	1	2	1	1	1	1	1	1	15	1
4	5	1	4	4	2	3	2	3	3	4	2	3	4	2	2	1	2	2	2	1	4	3	5	3	5	4	4	1	4	1	5	2	4	1	1	1	1	5	1	1	1	1	2	1	5	1	5	19	0
5	5	3	4	2	4	2	3	2	3	2	2	2	2	2	2	3	3	3	3	1	1	1	1	3	1	2	1	1	1	1	1	1	1	1	1	1	1	1	1	1	2	1	1	1	2	1	1	15	1
2	2	2	3	4	3	3	3	2	4	3	3	2	3	3	2	3	3	3	2	3	4	2	1	3	1	3	1	1	2	1	1	1	1	1	3	1	1	2	1	1	3	1	1	1	2	1	2	88	0
5	5	5	5	3	5	5	5	5	5	5	1	5	5	1	1	5	5	1	1	1	1	3	3	4	1	1	3	1	3	1	1	5	2	1	4	3	2	2	3	1	1	1	1	1	3	1	5	15	1
2	4	1	1	2	4	5	3	4	3	5	3	3	1	5	5	3	4	2	3	1	4	1	1	3	1	4	1	1	4	1	1	2	1	1	1	1	3	2	1	2	3	1	4	5	4	1	3	3	1
3	4	2	2	1	2	2	1	2	2	4	3	4	2	2	2	4	3	2	2	1	1	3	3	2	1	2	2	1	2	3	2	2	3	2	1	1	1	3	1	1	1	2	1	2	2	1	4	16	1
5	5	4	4	4	3	3	2	4	2	4	2	3	4	2	5	4	2	1	5	2	1	1	1	2	1	1	1	1	3	1	1	2	1	1	3	1	1	5	1	1	2	1	1	1	4	1	1	20	2
3	4	3	3	1	5	3	3	3	2	3	4	3	2	3	5	4	2	2	5	3	4	2	2	2	1	2	1	1	2	1	3	1	3	2	2	1	1	4	1	1	3	1	1	1	1	1	1	16	0
3	3	4	4	2	4	3	2	4	2	3	3	3	4	2	2	2	2	2	3	1	1	2	1	2	1	1	1	1	2	1	1	1	1	1	4	1	1	1	1	1	5	1	1	1	2	1	1	88	1
4	4	4	4	2	5	3	1	3	3	2	1	3	4	2	1	2	4	2	4	2	2	1	1	1	1	1	1	1	3	2	3	5	2	1	3	1	1	3	1	1	2	1	1	1	3	1	4	19	1
4	4	4	4	2	5	3	1	3	3	2	1	3	4	2	1	2	4	2	4	2	2	1	1	1	1	1	1	1	3	2	3	5	2	1	3	1	1	3	1	1	2	1	1	1	3	1	4	14	1
4	4	4	2		3	4	3	3		3	2	4	4	3	3	4				1	5	2	1	3	1	2																							0
2	4	5	1	2	4	3	4	4	4	2	2	3	4	3	4	2	1	3	3	1	1	1	1	2	1	1	1	1	1	1	1	2	1	1		1	1	1	1	1	3	1	1	1	2	1	5		0
4	4	3	2	2	4	5	4	4	1	4	4	4	4	4	5	5	1	2	5	1	1	2	1	1	1	2	2	1	1	2	1	2	1	1	3	1	1	2	1	1	4	1	1	1	1	1	2	19	0
4	5	4	2	3	4	5	2	4	2	2	2	3	4	4	4	3	2	2	4	1	1	3	1	4	1	3	1	3	1	2	3	2	2	1	2	1	1	2	1	1	1	1	1	1	1	1	3	18	0
3	1	4	4	2	4	2	3	2	2	3	5	2	4	1	3	5	3	2	2	1	3	1	1	4	1	4	1	4	1	1	3	3	3	2	5	1	3	5	4	1	2	5	2	1	4	1	2	14	0
2	3	3	3	3	4	3		3	2	3	4	2	4		5	4	3	2	4	2	4	1	1	3	1	3	2	2	3	1	1	4	2		2	2	2	4	1	1	1	2	2	1	5	1	4	25	2
4	2	2	2	2	5	4	2	2	2	4	4	4	4	2	2	4	2	5	4	1	5	4	1	3	1	1	1	1	4	2	2	2	1	1	1	1	1	5	5	1	1	1	1	1	2	1	5	0	0
4	5	5	4	3	4	2	2	4	3	4	2	4	2	2	1	4	2	2	4	1	4	2	1	1	1	1	1	1	5	1	1	2	3	1	3	1	1	3	2	1	1	2	1	4	1	1	2	17	0
3	5	1	4	1	2	2	2	4	2	1	2	2	5	3	4	3	2	3	4	1	4	1	1	3	3	2	1	1	4	1	1	3	1	1	2	1	1	3	1	1	3	2	1	1	1	1	2	16	0
1	3	3	3	3	2	4	1	2	2	3	2	5	1	4	2	1	4	1	3	1	2	2	1	1	1	3	1	1	3	2	3	4	1	2	3	1	1	2	1	1	2	1	1	1	2	1	1	15	0
5	2	2	2	2	4	2	4	1	2	4	4	5	2	2	5	1	3	2	3	1	1	3	1	1	1	2	1	1	4	3	2	2	1	1	3	1	1	1	1	1	2	1	1	1	1	1	1	19	0
3	4	2	2	2	1	1	1	1	2	2	3	2	3	4	2	3	1	1	1	5	1	3	1	1	1	5	1	4	2	2	2	4	4	4	1	1	1	3	3	2	1	4	2	3	2	1	4	15	1
4	5	2	4	1	3	4	1	3	2	4	1	3	5	5	5	2	4	2	3	3	4	4	1	4	4	5	4	1	3	1	3	4	4	1	1	1	4	4	1	1	1	2	1	2	4	1	5	19	0
1	2	4	5	5	3	1	2	4	4	2	4	3	2	1	1	2	5	3	3	1	1	1	1	5	1	3	1	1	1	1	2	2	1	1	1	1	1	3	1	1	1	1	1	1	2	1	4	0	0
2	4	3	3	4	1	2	3	2	3	3	2	3	3	2	2	2	1	1	3	1	1	1	1	1	1	1	1	1	3	1	1	1	1	1	4	1	1	1	1	1	3	1	1	1	2	1	2	21	1
1	2	3	5	2	1	3	2	3	3	2	2	2	2	2	2	3	3	3	3	1	1	1	1	1	1	1	1	1	3	2	2	2	1	1	2	1	1	1	4	1	2	2	1	1	1	1	1	15	2
3	2	3	2	3	2	2		1	3	1	1	2	2	1	1	3	4	4	1	2	3	3	2	3	2	5	2	3	2	3	2	2	2	4	1	3	2		4	1	1	1	2	3	5	1	5		1
2	2	2	2	2	2	2	2	4	2	2	2	2	2	4	4	4	2	2	2	1	1	1	1	1	1	1	2	1	3	1	1	1	1	1	4	1	1	1	1	1	4	1	1	1	1	1	1		1
2	2	2	2	2	2	2	2	2	2	2	2	2	2	2	2	4	2	2	4	1	1	5	1	2	1	3	1	1	1	2	1	4	5	1	2	3	1	4	2	2	1	2	2	2	4	1	4	19	1
2	2	2	2	1	2	1	1	1	2	3	2	2	3	3	4	4	2	3	4	2	1	4	4	3	1	2	2	1	2	1	1	2	4	1	3	1	2	4	1	1	3	1	1	1	4	1	3	14	0
2	2	2	4	5	3	4	2	3	3	3	3	3	3	3	3	3	3	3	3	1	5	1	1	3	1	3	1	1	1	1	1	5	1	1	2	2	1	5	1	1	1	1	1	1	3	2	5	16	3
2	2	2	5	3	1	1	1	3	3	3	3	3	3	2	2	3	2	3	3	2	4	1	1	4	1	1	1	1	2	1	1	4	1	1	2	1	1	4	1	1	2	1	1	1	4	1	4	19	0
4	4	3	3	5	1	2	3	3	3	3	3	3	4	4	4	4	3	3	3	1	5	1	1	3	1	4	3	1	1	2	2	3	2	1	3	1	2	3	1	4	2	3	1	1	4	1	4	14	0
5	5	2	5	2	4	4	4	4	1	4	2	4	4	2	4	5	2	2	4	1	5	1	1	4	1	3	1	4	3	2	4	5	5	2	1	2	3	4	1	2	1	1	2	2	4	1	5	17	0
2	2	2	3	3	3	3	3	4	3	2	4	2	2	3	2	2	2	4	3	1	1	1	1	1	1	1	1	1	1	1	1	3	1	1	5	1	1	2	1	1	2	1	1	1	1	1	3	17
4	4	4	4	4	4	4	4	4	2	4	4	2	4	4	4	2	4	2	2	1	1	1	1	2	1	1	1	1	1	1	1	1	1	1	5	1	1	5	1	1	5	1	1	1	1	1	1	19	0
1	1	2	4	4	1	2	1	2	5	1	1	1	2	1	1	2	5	5	2	1	4	3	1	3	1	2	3	1	1	1	4	5	1	1	2	1	1	1	1	1	1	1	1	1	2	1	1	18
2	1	4	4	4	4	5	4	4	2	4	2	2	2	4	4	4	2	2	3	2	4	2	2	2	2	2	1	3	3	2	3	2	3	1	1	1	2	3	2	1	1	2	1	2	2	1	2	30
5			1						1							4			4																													0
4	4	3	3	2	4	4	2	3	3	2	2	1	4	2	5	3	4	1	4	1	3	1	1	5	1	4	3	1	1	1	1	4	1	1	1	1	1	4	1	1	3	1	1	1	5	1	4
3	4	5	4	3	5	4	2	5	2	4	2	4	5	3	4	5	3	2	4	2	3	2	2	4	3	4	1	1	3	1	1	3	2	1	2	1	3	4	1	1	3	2	1	2	3	2	3
	4	4	2	2	3	4	1	3	2	4	4	1	1	4	4	4	2	2	1	1	5	1	1	5	1	5	3	1	1	1	1	1	1	1	3	4	1	5	1	1	5	1	1	1	1	1	1	20
3	2	2	1	1	4	1	1	1	5	1	1	3	3	5	5	2	5	3	3	5	4	2	2	1	5	3	3	2	4	3	2	2	5	3	3		2	2	4	1	1	1	1	1	1	1	1	17
3	3	2	3	3	3	2	2	2	3	4	2	3	3	4	4	4	2	2	4	1	1	1	1	1	1	2	1	1	3	3	1	3	1	1	2	2	1	4	1	1	3	1	1	1	1	1	1	17
2	4	3	5	2	4	1	1	4	2	1	1	1	1	1	1	1	5	2	1	1	5	1																						1	5	1	5	20
3	4	2	2	4	2	2	2	3	4	2	2	2	4	2	3	2	4	4	2	1	4	1	1	4	1	5	2	3	2	2	1	5	1	2	2	2	2	3	2	2	2	1	1	1	4	2	4	18
2	2	5	2	3	2	2	2	2	2	2	3	2	2	2	4	3	2	4	4	2		1	1	3	2	3	1	1	2	4	3	5	3	4	2	3		5	2	3	2	3	2	4	1	1	5	18
2	2	2	2	4	4	4	2	4	2	4	4	2	4	2	4	2	2	4	4	1	2	3	1	1	1	1	1	1	1	1	1	1	1	1	2	1	1	1	1	1	3	1	1	1	1	1	1
3	2	3	3	3	3	2	3	2	3	3	3	3	3	3	3	3	3	3	3																													19
3	2	3	4	3	2	3	1	1	2	3	3	1	1	3	1	2	3	1	4	3	4	2	1	4	2	3	1	1	2	2	3	4	2	3	1	1	1	3	1	1	2	1	1	1	3	1	4	14
2	2	2	3	3	3	3	3	4	3	2	4	2	2	3	2	2	2	4	3	1	1	1	1	1	1	1	1	1	1	1	1	3	1	1	5	1	1	2	1	1	2	1	1	1	1	1	3	17
4	4	5	4	5	4	3	3	3	2	4	2	3	4	2	3	2	2	3	4	2	5	2	1	5	2	5	3	4	5	4	4	2	3	1	2	3	2		1	1	1	1	2	4	3	1	5	0
3	4	3		4	5	4	4	3	2	4	4	2	3	2	2	2	4	3	3	1	4	1	1	5	1	4	1	1	3	1	1	4	1	1	3	1	1	5	1	1	1	1	1	1	5	1	5	17
																				1	2	1	1	3	1	3	1	1	5	1	3	5	1	1	1	1	1	3	3	1	2	1	2	1	2	1	5	17
2	5	2	4	3	2	2	3	3	2	3	1	1	3	5	3	3	3	2	5	3	5	2	1	5	2	5	1	1	3	1	1	4	1	1	2	1	1	3	1	1	1	1	1	1	3	1	3	16
2	3	4	3	2	3	3	2	3	4	3	3	3	2	3	4	2	2	2	3	2	3	1	1	3	1	4	1	1	4	1	1	3	1	1	3	1	2	4	2	1	3	1	1	1	2	1	3	17
2	3	2	5	5	4	2	1	3	3	4	2	3	2	3	4	2	2	2	3	1	4	1	1	5	1	5	1	1	2	1	1	3	1	1	1	4	1	5	1	1	1	1	1	3	5	1	5	19
4	4	4	2	5	5	4	2	2	1	5	2	4	4	4	5	2	4	2	4	4	5	1																								1	5	18
3	3	4	4	3	4	4	3	3	4	4	2	4	4	3	4	3	3	3	2	2	5	1																							4	1	5	17
2	4	3	3	2	2	2	3	4	2	4	3	2	2						2	4	4	1																								1	5	19
2	4	4	4	1	2	4	4	3	4	3	4	1	5	1	2	3	2	1	4	4	5	1																								1	4	18
2	1	3	3	3	3	4	2	2	2	1	1	3	4	2	3	2	4	4	2	2	3	1																								1	5	0
3	4	2	4	5	3	2	4	3	4	3	2	2	4	3	4	4	3	4	2	1	4	1																								1	5	17
2	2	2	2	2	2	2	2	2	2	2	3	3	2	2	3	2	1	1	3	2	3	1																							3	1	4	17
3	3	3	3	2	2	3	4	3	4	2	2	2	3	2	4	4	2	3	3	5	2	1																								1	1	0
3	4	4	4	2	2	4	4	3	3	4	3	4	3	4	3	4	3	3	3	1	1	1																							4	3	2	0
3	4	2	4	3	4	3	2	1	5	2	2	2	3	2	3	2	2	2	4	1	4	1																							2	1	3	15
2	2	2	4	3	4	4	2	4	2	3	4	3	4	2	3	4	4	2	4	4	2	1																								1	1	17
3	3	2	3	3	3	3	3	3	3	3	3	3	3	3	3	3	3	3	3	1	3	1
2	3	1	4	4	3	1	2	1	4	3	1	2	1	2	3	3	5	1	4	1	2	1																							1	1	5	18
3	3	3	3	3	3	3	3	3	3	3	3	3	3	3	3	3	3	3	3	1	3	1																								1	2	0
4	4	2	3	2	3	2	2	2	2	4	2	2	4	3	4	4	2	3	2	4	1	1																								1	1	16
3	3	5	3	3	3	3	2	3	2	2	2	3	4	4	5	3	3	2	2	1	1	1																							1	1	5	16
3	3	1	3	3	2	3	3	4	2	3	3	3	2	4	5	3	2	3	4	1	3	1																								1	1	19
2	4	2	4	4	3	2	2	4	3	3	2	3	2	2	4	2	4	2	3	2	1	1																							1	1	3	19
4	2	2	2	1	1	5	2	4	2	3	2	2	5	5	5	4	2	2	3	3	1	1																							1	1	2	14
4	4	3	5	3	4	2	2	4	2	3	2	2	2	2	3	4	2	2	3	1	1	1																							2	1	2	19
3	2	1	3	2	4	5	3	4	3	3	3	4	2	3	4	4	3	2	3	1	2	1																							2	1	1	17
2	3	5	2	1	1	5	2	2	1	2	1	1	3	2	2	4	2	1	2	1	1	1																							2	1	1	17
1	4	2	4	4	4	5	1	1	5	2	1	2	4	4	5	5	1	3	2	1	1	1																							1	1	1	17
3	3	2	4	3	4	2	2	3	3	2	3	4	2	2	2	2	2	2	3	1	1	1																							1	1	1	18
3	4	4	4	2	2	4	2	4	2	4	2	2	2	2	4	4	2	2	2	1	1	1																							1	1	1	20
4	4	4	3	3	3	3	1	2	1	5	4	3	2	1	2	1	2	1	4	1	1	1																							1	1	1	15
2	3	4	2	4	5	2	5	4	4	4	2	5	2	5	5	3	1	1	3	1	1	1																							1	1	1	20
2	2	3																											1			5	2				1		3		4		2		5		2	0
3	2	3	4	3	2	2	1	1	2	3	3	1	1	3	1	2	3	1	4	3	4	2																							3	1	3	15
3	3	3	4	4	4	2	3	2	3	3	2	3	4	2	4	2	4	4	3	3	3	2																								1	4	21
4	5	2	3	3	4	4	3	2	5	4	2	4	2	4	4	1	3	4	4	1	3	2																							2	1	3	16
3	2	3	2	2	3	3	2	2	2	2	4	2	2	2	4	2	2	2	2	1	2	2																							2	1	2	20
3	3	3	4	3	3	4	3	3	3	3	4	1	4	1	3	4	1	2	4	1	2	2																								1	1	0
2	2	2	4	3	4	2	2	3	2	4	4	2	2	2	2	3	2	2	2	1	2	2																							1	1	2	17
4	4	2	4	3	4	4	3	4	2	4	4	4	3	3	3	4	3	3	3	1	1	2																								1	1	14
2	2	2	2	2	2	2	2	2	2	2	2	2	2	2	3	4	2	2	2	1	1	2																							1	1	1	20
4	4	2	4	2	2	5	4	3	2	3	3	4	4	4	4	3	3	3	3	2	1	1																						3	4	1	4	0
2	3	1	2	2	3	1	2	2	3	3	4	2	3	3	4	3	4	2	3	2	3	2	1	3	1	5	1	1	3	1	2	2	2	2	1	1	1	3	3	3	3	3	3	3	3	3	3
2	2	3	3	2	5	5	5	2	3	3	5	2	5	3	4	4	2	2	4	4	4	3																							4	1	5	17
4	4	4	5	5	2	2	1	2	3	4	3	1	2	1	1	3	5	1	1	1	4	3																							3	1	5	17
2	5	1	4	3	5	3	2	3	2	2	2	2	2	3	5	3	3	1	3	1	4	3																								1	5	15
3	4	2	5	4	4	5	2	2	2	3	2	3	2	3	2	3	3	2	4	1	4	3																								1	4	17
2	5	4	3	2	4	4	3	4	2	3	4	3	4	2	3	3	4	3	4	4	3	3																							2	1	2	0
																				1	2	1	1	2	3	2	4	5	3	3	3	3	3	3	3	3	1	5	1	1	1	1	1	1	3	1	2	39
4	3	3	2	2	2	2	2	4	2	4	4	4	4	4	4	4	2	2	4	1	1	1	1	2	1	1	1	1	1	1	2	2	4	1	3	1	3	5	1	1	3	1	1	1	1	1	3	14
3	3	2	3	3	3	3	3	3	4	4	3	2	4	3	3	3	3	2	2	2	4	4																							3	2	4	18
4	3	4	3	4	2	4	4	4	3	4	3	2	4	3	4	5	3	3	2	4	4	5																								1	3	16
3	4	2	3	4	4	4	2	4	2	4	3	3	2	2	4	2	4	4	4	3	3	1	1	5	1	5	2	2	2	1	1	3	1	1	1	1	5	5	1	2	1	1	3	3	3	1	2	0
1	3	5	3	2	3	5	2	3	2	2	3	4	2	2	3	5	2	2	2	3	3	4	4	4	1	5	2	3	4	3	3	5	2	1	1	1	1	3	2	1	1	1	2	4	4	1	4	18
4	2	2	4	4	3	3	3	3	3	3	3	3	3	3	4	4	2	2	4	4	2	4	5	1	5	1	5	5	1	2	2	3	3	4	4	4	4	2	4	4	4	4	4	4	2	4	2	0
3	5	5	2	4	4	5	5	5	1	5	2	5	3	3	2	5	2	3	3	5	5	4	5	5	5	5	5	5	5	5	5	5	5	5	1	4	5	5	1	1	1	1	1	4	5	1	5	15
2	2	3	5	5	1	3	4	1	5	4	5	1	3	2	2	3	5	4	4	1	5	2	3	3	1	1	2	1	1	3	1	1	2	3	2	3	2	3	1	3	5	2	4	1	4	4	4
2	3	4	2	1	4	4	4	4	2	4	3	4	2	4	2	4	4	2	4	1	4	2	1	1	1	2	2	1	1	2	3	3	3	4	1	1	1	2	3	1	4	2	1	3	5	1	5	15
2	2	2	2	2	2	2	2	2	2	2	2	2	2	2	2	4	2	2	4	1	1	5	1	2	1	3	1	1	1	2	1	4	5	1	2	3	1	4	2	2	1	2	2	2	4	1	4	19
1	3	2	4	4	1	4	4	4	3	5	1	3	2	3	5	1	5	1	3	5	4	1	1	3	1	2	3	1	3	1	1	1	2	3	1	1	1	1	1	1	4	2	1	1	4	1	4	18
1	1	1	2	2	1	1	1	1	2	3		2	2	1	2	3	2	3	5	1	1	1	1	1	1	1		1	3	1	1	1	1	1	3	1	1	2	1	1	2	1	1	1	3	1	4	17
																				3	4	3	5	4	3	4	3	1	2	3	2	4	3	2	3	2	4	4	3	1	2	3	2	3	4	3	2
2	2	2	2	2	2	2	2	2	3	3	2	2	2	3		3	4	3	3	1	1	2	1	1	1	1	1	1	1	1	1	1	1	1	5	1	1	1			2	2	2		2	2	1	19
3	4	2	4	4	2	2	3	2	4	2	1	3	3	2	2	3	4	3	2	1	1	1	1	1	1	5	2		1	2	2	4	1	1	1	2	2	3		3	3	2	2	1		1	1		0
2	4	2	3	2	3	4	3	2	2	3	3	3	4	2	2	4	3	3	3	1	3	1	1	4	1	4	2	1	2	2	2	4	1	2	1	1	2	5	1	1	1	2	1	1	4	1	4	18	1
2	4	5	1	2	4	4	5	1	4	2	2	3	4	3	4	2	1	3	3	1	1	1	1	2	1	1	1	1	1	1	1	2	1	1	3	1	1	1	1	1	3	1	1	1	2	1	5		0
4	4	1	3	4	4	3	2	3	3	3	2	2	3	2	2	5	2	2	3	1	4	1	2	4	1	4	3	1	4	1	2	4	2	2	1	1	2	4	2	2	1	2	2	3		3	4	19	1
3	4	3	2	3	3	3	2	4	3	4	3	4	3		3	3	3	3	3	1	1	2	1	2	1	1	2	1	2	2	2	1	1	1	2	1	1	1	1	1	4	2	1	1	1	1	1	16	0
4	2	2	2	2	4	2	2	2	2	4	4	4	4	3	4	4	2	2	4	2	3	1	4	5	2	5	2	2	1	2	2	5	2	1	1	2	3	5	1	1	1	1	1	1	5	1	5	17	0
4	4	3	4	3	4	3	3	4	2	4	4	4	4	3	2	3	3	2	2	1	1	1	1	2	1	1	1	1	2	1	1	1	1	1	3	1	1	1	1	1	5	1	1	1	1	1	1	17	0
3	3	2	4	4	2	2	3	2	3	2	3	2	3	2	3	3	3	3	3	2	4	1	2	5	2	5	2	2	5	3	4	3	4	3	1	4	2	4	1	1	1	2	1	1	4	1	5	14	1
2	3	2	4	4	3	4	2	4	2	4	2	2	2	3	2	3	2	3	3	1	5	2	4	2	1	2	1	1	3	3	2	4	1	1	1	1	2	2	4	1	1	2	2	5	2	1	1	15	0
2	2	2	4	2	4	4	4	4	2	4	4	3	3	3	3	3	3	3	3	5	1	1	1	1	1	1	1	1	1	1	1	1	1	1	5	1	1	1	1	1	5	1	1		1	1	1	17	0
1	1	1	2	3	1	3	3	2	3	3	2	3	2	2	4	3	4	2	2	1	1	3	1	1	1	1	1	1	2	1	1	1	2	1	3	1	1	1	1	1	3	1	1	1	1	1	1	17	0
1	5	1	2	2	4	5	3	5	4	1	1		1	2	4	4	4	2	1	1	1	2	1	1	1	1	1	1	3	1	1	2	1	1	5	1	1	2	4	1	1	5	1	2	5	4	3	19	0
2	2	2	3	3	2	2	2	2	2	2	2	2	2	3	4	2	1	1	3	1	1	1	1	1	1	1	1	1	3	1	1	1	1	1	4	1	1	1	1	1	4	1	1	1	1	1	1	21	1
4	3	2	3		4	2	3	3	1	4	2	3	5	4	5	4	3	3	5	1	1	2	1	1	1	1	3	1	2	1	1	1	1	1	3	1	1	2	1	1	3	1	1	1	1	1	1	19	1
3	2	4	1	1	2	3	3	2	2	2	2	2	2	3	4	2	4	4	4	1	3	1	1	2	1	2	1	1	3	1	1	3	1	1	2	1	1	4	1	1	1	1	1	1	4	1	3	18	1
2	4	3	3	2	4	2	2	2	3	2	2	2	2	2	4	2	2	2	3	1	2	1	1	1	1	2	1	1	3	1	1	2	1	1	3	1	1	2	1	1	3	1	1	1	2	1	2	18	0
3	3	3	3	2	2	3	2	3	3	2	3	2	2	2	4	4	3	2	4	1	5	2	1	1	1	1	1	1	1	1	1	2	1	1	3	1	1	2	1	1	4	1	1	1	3	1	3	14	1
3	3	3	3	4	3	3	3	3	3	3	3	4	4	2	3	2	3	3	3	2	2	3	1	3	3	2	1	1	1	1	1	1	1	1	3	1	1	1	1	1	3	1	1	1	2	1	1	18	1
4	3	3	3	5	3	3	2	2	2	3	2	4	4	3	4	4	3	2	3	2	3	2	1	3	1	5	5	1	2	1	3	3	1	1	1	1	1	5	1	1	1	1	2	2	3	1	4	18	0
4	3	2	3	4	2	3	4	4	3	2	2	2	3	4	3	3	2	3	2	1	1	4	1	4	1	2	3	1	1	1	1	2	3	1	1	1	1	4	1	1	1	1	1	1	5	1	5	21	0
2	2	2		3	2	3	4	2	5	2	3	2	2	3	4		5	4	2	1	3	1	1	5	1	3	4	3	3	3	3	4	3	1	1	1	3	4	1	1	1	3	1	2	3	1	5	10	1
3	2	2	2	3	3	4	2	3	1	2	4	3	2	1	3	2	2	2	2	1	2	3	1	2	1	1	2	1	4	2	3	1	2	1	3	1	1	1	1	1	4	1	2	2	1	1	2	17	1
3	3	4	3	3	4	4	2	4	2	4	4	3	5	2	5	4	1	3	3	1	2	2	1	2	1	2	1	1	3	1	1	2	2	1	3	1	2	2	2	1	3	1	2	1	2	1	3	16	0
3	4	3	4	3	2	2	1	3	3	3	4	3	2	3	4	2	2	2	4	1	2	4	1	1	1	1	1	1	3	2	1	1	1	1	5	1	2	1	2	1	3	2	1	1	1	1	1	19	0
3	3	4	3	2	3	4	2	4	3	2	3	3	3	2	1	2	1	1	3	1	5	3	1	2	1	3	2	1	3	1	3	4	4	3	2	1	2	5	1	1	1	1	2	5	1	1	5	16	0
2	3	2	3	2	2	2	2	3	2	2	3	2	2	2	2	3	2	3	3	1	2	2	1	2	1	3	1	1	3	1	1	2	2	1	4	2	1	2	1	1	3	2	1	1	2	1	2		1
4	3	2	3	4	3	3	3	4	3	2	3	2	3	3	5	2	3	3	3	1	1	2	1	3	1	1	2	1	2	1	1	1	1	1	3	1	1	1	1	1	4	1	1	1	2	1	1	0	1
3	3	2	1	2	3	2	3	4	4	3	5	1	3	1	2	3	4	2	5	3	4	1	1	2	3	2	2	4	1	3	2	2	1	5	2	4	3	5	5	2	4	3	1	5	4	4	3	18	2
3	4	4	3	3	4	4	3	4	2	3	2	4	2	3	2	4	4	3	4	4	3	2	2	3	1	2	1	1	1	1	1	2	1	1	4	1	1	2	1	1	3	1	1	1	2	1	2		0
4	4	5	3	4	4	5	4	4	2	5	2	2	2	1	1	3	3	2	3	2	1	4	4	1	2	1	2	1	3	1	4	1	1	4	1	1	3	5	1	1	1	2	2	3	5	1	3	19	1
3	5	1	4	3	4	2	2	3	1	4	2	5	4	2	1	3	3	3	3	2	5	1	3	3	2	5	4	3	4	4	4	3	4	1	1	1	3	4	1	1	1	3	1	2	2	1	4	16	0
5	5	3	4	1	4	1	2	4	1	4	2	4	3	2	2	5	2	2	3	1	3	1	2	1	1	1	1	1	2	1	1	1	1	1	1	1	1	1	3	1	1	2	1	1	2	1	2	17	0
3	4	3	4	3	2	3	3	3	2	3	2	2	3	3	2	3	4	4	3	2	3	1	1	2	2	3	1	1	2	1	4	2	2	1	5	1	1	2	1	1	2	1	1	1	2	1	1	17	1
2	3	4	3	3	3	3	1	3	3	2	3	2	3	1	3	5	2	1	1	1	1	1	1	1	1	1	2	1	1	1	1	1	1	1	3	1	1	3	1	1	1	1	1	1	2	1	3	16	1
4	4	1	4	3	4	1	2	4	4	4	2	4	4	3	4	4	3	2	2	3	2	2	1	1	2	2	1	1	5	2	1	4	2	1	3	1	1	3	1	2	1	2	2	1	1	1	3	18	0
2	3	2	2	2	3	2	1	3	2	2	2	2	2	3	3	2	2	1	3	1	1	2	1	1	1	1	1	1	1	1	1	1	3	1	4	1	1	1	1	1	3	1	1	1	1	1	1	19	1
3	4	2	4	3	5	4	4	2	1	1	3	2	3	3	5	1	2	2	5	1	1	2	1	2	1	1	3	1	2	1	1	1	3	1	4	1	1	1	1	1	2	1	1	1	1	1	1	19	0
3	3	1	2	2	2	3	2	5	4	3	1	3	4	3	5	2	5	2	2	1	3	2	4	5	3	4	3	2	4	3	3	2	2	4	1	3	5	3	2	4	2	4	1	5	3	2	1	16	0
3	3	3	4	3	4	3	3	4	2	3	3	4	4	2	4	3	3	3	2	1	2	2	1	2	1	2	1	1	3	1	1	2	1	1	2	1	2	2	2	1	2	2	1	1	2	1	3	16	0
1	5	3	4	2	2	4	1	2	2	2	2	3	2	2	3	2	4	2	2	1	1	1	1	2	1	2	1	1	1	1	1	2	1	1	2	1	1	2	1	1	2	1	2	1	2	1	1	17	1
4	4	2	4	2	4	4	2	4	2	3	2	2	2	2	1	5	2	1	4	1	2	1	1	1	1	2	1	1	5	1	1	2	3	1	3	1	1	3	2	1	1		1	1	2	1	4	12	3
3	4	2	4	2	4	4	2	3	2	4	3	4	4	4	3	3	2	2	4	1	1	1	1	1	1	1	1	1	2	1	1	2	1	1	4	1	1	1	1	1	3	1	1	1	2	1	1	19	0
2	2	4	3	3	2	2	2	4	2	4	1	1	1	2	3	3	3	2	4	1	2	2	1	3	1	1	1	1	4	2	1	2	2	1	2	1	1	2	1	1	1	1	2	2	2	1	1	18	1
3	2	1	3	3	2	4	1	2	3	2	4	3	2	3	2	4	3	3	2	1	1	3	1	1	1	1	1	1	2	1	1	1	2	1	4	1	5	1	1	1	2	1	1	1	1	1	3	30	1
4	4	2	4	3	4	2	3	4	2	4	2	4	2	3	2	3	3	2	3	1		1	1		1	1	1	1	3	2	2	1	1	2	4	1	1	1	1	1	2	1	1	1	1	1	2	19	1
4	2	2	2	2	4	2	2	2	4	2	2	1	4	2	3	3	1	4	3	5	1	2	1	2	1	1	1	1	1	1	1	1	1	1	5	1	1	1	1	1	5	1	1	1	3	1	5	18	0
2	3	4	3	3	2	3	4	3	2	3	2	4	2	3	5	2	3	3	3	1	5	3	1	1	1	1	1	1	3	1	1	1	3	1	5	1	3	1	3	1	5	1	1	1	1	1	1	20	0
2	4	1	2	3	2	1	2	2	2	2	2	2	2	2	2	4	4	2	2	1	3	1	5	3	1	1	1	1	2	1	1	1	1	1	2	1	1	1	1	1	2	1	1	1	1	1	1	20	0
1	1	2	1	1	1	2	1	1	2	2	4	2	2	2	3	2	1	2	2	1	2	3	1	1	1	2	1	1	2	1	1	2	1	1	3	1	1	2	1	1	1	3	1	1	2	1	3	19	0
3	3	3	3	3	2	3	3	4	3	4	2	4	4	4	1	4	3	2	4	4	4	1	3	3	3	3	2	2	2	2	2	4	2	2	1	1	2	4	1	1	1	2	1	2	4	1	3	16	0
2	2	4	2	2	2	2	3	4	2	4	4	4	3	2	1	4	4	2	4	1	1	1	1	1	1	1	1	1	1	1	1	1	1	1	5	1	1	1	1	1	1	1	1	1	5	1	5	14	0
2	2	2	2		2	4	2	4	2	2	4	2	2	4	4	2	2	2	4	1	2	1	5	2	1	1	1	2	3	2	2	1	1	1	2	2	1	1	1	1	2	2	1	1	2	1	2	16	0
4	4	2	2	2	4	4	4	4	2	4	4	4	2	4	2	4	2	2	4	1	5	1	1	5	1	5	1	1	4	1	1	5	1	1	1	1	1	5	1	1	3	1	1	1	2	1	2	0	0
2	2	2	2	2	4	2	2	2	2	3	2	4	3	3	4	4	2	3	4	1	1	2	1	2	1	2	1	1	1	1	1	2	1	1	3	1	1	1	1	1	3	1	1	1	2	1	1	20	0
3	2	2	3	4	4	4	3	4	2	2	2	3	3	4	3	4	2	2	4	3	4	2	1	4	2	4	3	3	3	3	2	5	3	3	1	1	3	5	4	1	1	4	1	3	3	1	5	15	1
																		2		1	3	1	1	3	1	3	1	1	3	1	1	2	1	1	2	1	5	5	3	3	3	3	3	1	5	5	3		0
3	3	3	3	3	4	2	2	3	2	4	5	3	3	3	5	2	1	1	3	2	5	3	1	1	1	5	5		5	5	1	5	1	1	3	3	4	4	1	1	1	1	1	5	1	1	1	19	1
4	5	5	2	4	4	5	2	5	2	4	2	2	4	5	5	2	2	4	2	1	1	2	1	1	2	1	2	1	1	1	1	1	1	1	5	1	1	1	1	1	1	1	1	1	1	1	5		0
4	3	2	3	4	3	5	2	5	1	4	2	4	5	5	4	5	3	1	4	3	2	1	2	2	3	5	3	2	4	3	5	5	5	1	2	4	1	1	4	5	1	3	4	5	3	1	1		1
2	2	3	4	4	3	2	2	2	4	3	2	2	3	3	4	2	2	3	3	5	4	1	1	3	2	4	2	2	3	1	2	5	1	1	2	1	1	4	1	2	1	2	1	1	4	1	4	16	1
3	3	4	2	2	4	4	2	3	2	2	3	3	3	3	3	3	3	2	3	1	3	2	1	2	1	4	2	1	4	2	3	3	2	2	1	2	2	4	1	1	2	1	1	1	4	1	4	13	0
2	3	4	2	2	4	3	3	3	3	3	3	2	3	2	3	3	2	3	3	3	2	1	1	2	2	2	2	2	2	1	1	2	1	1	3	1	1	3	1	1	3	1	1	1	2	1	1	24	0
3	4	3	3	3	4	3	2	3	2	3	2	4	4	3	3	3	3	1	3	2	2	1	1	2	1	1	1	1	5	2	2	2	3	2	1	1	1	3	1	1	1	1	1	1	5	1	3	17	0
2	3	4	2	2	2	3	3	3	2	3	4	2	2	3	4	4	2	2	2	1	2	1	1	1	1	1	3	1	1	1	1	2	1	1	4	1	1	2	3	1	4	1	2	1	1	1	3	18	0
3	3	4	3	2	4	4	4	3	3	2	2	3	3	3	3	3	2	2	3	2	2	1	1	2	1	5	1	1	3	1	1	3	2	1	3	1	2	4	2	1	1	1	1	1	3	1	2	22	1
4	4	1	4	3	1	1	3	4	3	4	2	2	4	4	4	2	2	2	4	1	1	3	1	1	1	1	1	1	5	1	1	1	1	5	5	1	1	1	1	1	1	1	1	1	2	1	3	17	1
2	2	3	2	2	4	3	2	3	2	2	4	3	3	2	3	2	2		2	1	1	4	2	3	1	3	4	1	2	1	1	4	3	1	1	1	3	4	1	1	2	1	1	1	1	1	3	21	0
2	2	4	3	3	2	3	2	3	5	1	2	2	2	2	3	3	2	2	3	1	5	1	1	1	5	1	2	2	2	2	1	1	1	1	1	1	5	1	1	1	1	1	1		1	1	1		1
2	2	2	2	3	2	2	3	3	2	2	3	2	4	4	3	2	2	2	3	1	1	1	2	3	2	2	1	1	1	1	1	3	3	1	2	1	1	4	2	1	1	1	1	1	3	1	3	19	0
1	2	2	3	3	2	4	4	4	2	4	5	5	3	5	5	5	2	3	5	1	5	1	1	5	1	5	1	1	2	3	4	2	2	3	4	4	4	2	3	2	2	4	1	1	4	3	2	17	0
1	1	3	2	3	1	3	3	2	3	3	2	3	2	2	4	3	4	2	2	1	1	2	1	1	1	1	1	1	2	1	1	1	2	1	3	1	1	1	1	1	3	1	1	1	1	1	1		0
4	4	4	2	3	4	4	3	3	4	3	4	3	1	4	3	3	3	3	4	4	3	1																						5	1	1	1	20	1
3	3	3	3	3	4	4	3	4	3	3	2	3	3	3	3	4	3	2	3	1	5	2	1	2	1	1	2	1		1	1	1	2	1	3	1	2	2	1	1	2	1	1	1	1	1	1	19	0
2	1	2	2	1	2	1	2	4	1	2	4	1	1	3	4	2	4	2	1	2	2	1	1	5	2	3	2	1	2	1	3	3	1	1	1	1	1	4	1	1	2	1	1	1	3	1	4	16	0
2	2	2	2	2	2	4	2	2	2	2	2	2	2	4	2	2	2	2	4	1	1	3	1	5	1	3	1	1	2	3	1	1	2	1	1	1	1	2	1	1	2	3	1	2	3	1	3	17	0
4	4	2	3	4	3	2	3	3	4	2	2	2	4	3	3	2	2	2	2	1	1	1	1	5	1	1	1	1	1	1	1	1	1	1	4	1	1	1	1	1	5	3	1	1	1	1	2	16	0
2	2	2	2	2	2	2	2	2	2	2	2	2	2	4	4	2	2	2	2	5	5	1	1	5	1	5	1	1	1	1	1	5	1	1	1	1	1	5	1	1	1	1	1	1	5	1	5		0
2	1	1	2	4	4	2	2	2	4	3	4	2	2	3	4	1	3	3	3	1	2	1	1	1	1	1	1	1	3	3	1	1	1	1	4	1	1	1	1	1	5	1	1	1	1	1	1	19	0
3	2	1	2	2	3	4	1	3		4	2	3	2	1	4	2	2	1	3	1	2	1	1	1	1	1	1	1	3	2	1	2	1	1	3	1	2	1	1	1	4	1	1	1	1	1	1		0
4	5	4	3	4	5	4	3	4	2	3	3	4	4	3	2	4	3	2	4	2	3	1	1	2	1	3	1	1	2	1	1	1	1	1	2	1	2	2	1	2	1	1	2	2	2	1	1	17	0
4	5	2	4	4	4	4	2	2	4	3	2	2	4	2	4	2	4	3	3	1	5	1	1	5	1	1	1	1	3	2	3	1	4	3	3	3	1	1	1	1	2	4	3	3	1	1	3	19	1
3	2	2	2	3	2	2	2	2	2	3	4	2	2	4	4	1	1	2	2	1	1	2	1	1	1	1	1	1	2	1	1	1	5	1	4	1	1	1	1	1	4	1	1	1	2	1	1	20	0
4	4	4	4	4	2	2	3	3	2	2	4			2	4	4	4	2	4	1	2	1	3	5	2	5	1	1	2	2	3	3	3		2	1	2	4	4	4	4		2	2	4	2	4	13	3
3	2	3	4	4	2	4	4	4	2	2	3	2	2	4	2	4	2	2	2	1	2	1	5	2	1	1	4	2	2	3	2	4	2	2	1	2	3	5	1	1	1	1	1	1	4	1	1		1
5	5	1	5	5	5	4	3	1	4	3	4	2	3	4	5	4	4	3	4	1	1	5	1	1	1	1	1	1	3	1	1	2	1	1	4	1	1	1	1	1	3	1	1	1	2	1	1	16	2
4	4	2	2	2	4	2	2	4	2	4	2	4	2	2	4	4	4	2	4	1	1	1	1	1	5	1	1	1	5	1	1	1	2	2	2	1	1	1	1	1	1	2	1	1	1	1	1	16	1
3	2	2	4	3	3	2	3	2	3	3	4	4	2	3	4	2	3	2	3	2	3	2	1	2	1	2	2	1	1	3	3	2	3	1	1	3	3	2	3	2	3	1	1	1	2	1	2	13	0
3	3	2	3	3	4	3	3	5	3	3	1	3	3	2	3	1	2	3	5	1	3	3	1	4	1	4	1	1	4	1	1	2	2	1	2	1	1	3	1	1	1	1	1	1	2	1	2	18	0
3	3	3	4	4	4	4	4	3	2	4	3	4	3	2	3	3	3	3	4	1	5	2	1	1	1	1	1	1	2	1	1	1	1	1	3	1	1	1	1	1	1	1	1	1	1	1	1	25	0
4	4	4	3	2	4	4	4	4	3	4	3	4	4	3	3	4	2	2	4	2	3	2	1	3	1	3	1	1	4	1	1	2	3	1	1	1	2	3	1	1	1	1	1	1	2	1	4		0
3	2	3	4	4	2	4	4	4	2	4	2	3	2	2	4	2	2	2	2	1	1	2	1	2	1	2	1	1	2	2	2	1	2	1	3	1	1	1	1	1	4	1	1	1	1	1	1		0
4	5	3	4	2	4	5	4	2	4	4	2	1	2	1	5	5	2	2	2	1	1	1	1	3	1	2	1	1	5	1	1	2	1	1	2	1	1	3	1	1	1	1	1	1	2	1	2	16	0
3	5	4	4	4	4	4	2	2	2	4	2	2	5	2	4	2	3	3	2	1	4	1	2	1	1	1	1	1	4	2	1	1	1	1	2	1	2	1	1	1	1	1	1	1	1	1	1	19	0
4	4	2	4	3	2	3	2	2	3	3	2	2	2	2	2	3	3	3	3	1	1	1	1	1	1	1	1	1	3	1	1	1	1	1	4	1	1	1	1	1	5	1	1	1	1	1	1	19	0
3	3	4	2	2	4	2	2	1	2	2	4	1	2	4	5	3	3	2	2	2	3	1	1	3	4	4	2	1	4	2	4	4	2	1	1	1	2	4	1	1	1	1	1	1	4	1	4	19	0
3	3	2	3	3	1	3	2	2	3	2	3	2	2	3	3	4	4	3	3	1	1	1	1	1	1	1	1	1	1	1	1	1	1	1	5	1	1	1	3	1	5	2	1	1	1	1	1	18	1
3	3	3	3	3	3	2	2	3	3	2	2	2	2	2	2	3	3	4	3	1	2	1	1	4	1	4	2	1	2	2	1	3	1	2	2	1	1	4	1	1	1	1	1	2	2	1	4	17	2
4	4	2	3	4	3	4	1	3	2	2	3	1	1	2	3	3	2	2	2	1	1	3	1	1	1	1	1	1	1	1	5	5	1	5	1	1	5	5	1	5	1	1	1	1	1	1	1	19	0
3	3	3	3	3	3	3	3	3	3	3	3	3	3	3	3	3	3	3	3	2	2	2	1	2	1	1	1	1	4	1	1	1	2	4	1	1	1	2	1	1	4	1	1	1	2	1	2	18	1
3	3	3	2	2	2		1	3	5	1	1	1	2		1	2	2	2	2	1	3	3	1	2	1	5	1	1	1	1	1	1		1	5	1	5		1	1	1	1	1	1	1	1	1	17	0
3	1	1	4	2	1	1	2	2	2	2	3	1	1	1	3	4	2	2	4	2	4	1	1	5	3	4	5	2	5	4	3	4	3	2	2	2	2	4	1	1	1	2	1	2	4	1	4	15	0
2	2	2	3	4	3	2	3	4	2	4	2	3	4	2	4	2	1	2	3	1	2	2	1	5	1	2	1	2	2	1	1	1	1	1	2	1	1	1	1	1	1	1	1	1	2	1	3	21	0
3	4	4	2	2	4	4	3	4	2	3	2	3	3	4	5	2	3	2	4	3	2	1	1	2	1	2	1	1	3	2	2	2	2	2	2	1	2	2	1	1	1	1	2	2	2	1	1	18	1
4	4	4	2	3	2	2	4	2	2	4	3	3	2	2	4	2	2	2	4	2	4	1	2	4	2	4	2	1	1	1	1	4	1	1	2	1	1	4	1	1	1	1	1	1	4	1	5	19	0
2	3	4	2	2	2		1	3		3	4	3	4	4	4	4	1	2	4	2	2	1	1	5	1	2	2	1	3	1	1	1	1	1	4	1	1	2	1	1	4	1	1	1	2	1	1	16	0
2	1	1	4	4	1	3	1	1	3	2	2	1	1	2	4	3	3	2	3	1	1	1	1	3	1	2	1	1	1	1	1	2	1	1	1	1	4	3	1	1	4	1	1	1	2	1	3	30	0
4	4	3	3	2	3	2	4	1	3	5	3	2	3	3	2	1	2	3	3	3	4	1	1	2	3	4	1	1	5	2	1	4	2	1	2	1	1	2	1	2	1	1	1	2	3	1	4	18	0
4	4	2	4	3	4	2	2	2	2	2	3	2	2	2	4	2	4	4	2	4	5	1	1	4		2	1	1	2	3	2	5	2	3	1	2	3	4	1	2	2	3	1	2	5	3	4	17	0
2	4	2	4	4	3	3	3	2	3	2	2	4	4	3	5	4	2	3	2	1	2	1	1	4	1	4	3	1	4	3	2	3	1	1	1	1	1	5	1	1	2	1	1	1	2	1	4	16	0
4	5	2	4	4	5	4	2	4	2	4	2	4	4	2	4	4	4	4	4	1	3	2	1	4	1	1	1	1	5	1	1	1	1	1	2	1	1	1	1	1	5	1	1	1	1	1	4	18	0
3	3	3	3	2	4	4	2	2	2	4	3	2	4	4	4	3	2	2	3	2	5	1	1	4	1	4	2	1	2	1	1	4	2	1	3	1	1	3	1	1	2	1	1	1	4	1	4	21	1
1	2	2	4	3	2	3	3	1	4	3	4	2	1	2	4	3	2	2	3	1	2	2	1	2	1	2	1	1	2	1	1	3	3	1	3	2	3	2	1	2	1	1	1	1	2	1	3	17	0
2	2	2	3	3	2	3	3	3	4	2	2	2	4	4	4	5	4	1	3	1	5	1	1	1	2	5	1	2	5	2	1	2	3	1	1	1	2	4	1	1	3	1	1	1	1	1	1	20	0
2	2	2	2	3	2	2	2	2	2	2	2	2	2	2	2	2	4	2	2	1	1	1	5	2	1	1	1	1	2	1	1	1	1	1	2	1	1	2	1	1	2	1	1	1	1	1	1	20	0
1	1	1	3	3	1	1	1	1	2	1	3	1	1	3	3	3	3	2	4	1	2	1	1	2	1	1	1	1	3	1	1	2	1	1	5	1	1	1	1	1	4	1	1	1	2	1	2	25	0
1	5	3	3	2	4	5	2	4	2	2	2	4	3	3	2	4	4	2	3	5	5	2	1	5	5	5	5	5	5	5	5	5	5	5	1	5	5	5	1	1	1	1	4	5	5	1	5	17	0
3	3	3	3	3	3	3	3	3	3	2	2	2	2	2	2	2	4	4	2	3	3	3	1	4	2	4	2	2	2	2	2	3	3	3	3	3	3	3	3	2	2	2	2	2	4	2	4	18	0
1	2	1	2	4	4	4	1	1	5	1	4	1	1	4	4	1	5	5	5	1	1	1	1	1	1	1	1	1	4	1	5	2	1	1	5	5	5	2	1	1	1	2	1	1	1	1	3	0	0
4	3	5	3	4	2	4	5	4	2	1	2	5	2	4	3	2	5	3	3	2	1	1	1	1	5	1	1	1	5	2	1	1	1	1	3	1	1	1	1	1	3	1	1	1	1	1	1	20	1
2	4	4	4	1	2		1	2	1	4	3	4	4	3	3	3	4	2	4	2	1	1	1	1	5	5	1	1	1	5	4	5	1	1	1	1	1	5	1	1	3	1	1	1	1	1	2	18	0
3	3	4	2	2	4	4	2	3	2	2	3	3	3	3	3	3	3	3	3	1	3		1	2	1	4	2	1		2			1		2		1	5	2	1	1	1	1	1	4	1	4		0
4	4	5	3	2	4	5	3	3	2	5	3	4	5	3	2	3	3	1	2	2	5	1	1	3	2	1	1	1	3	1	1	1	1	1	2	1	3	1	1	1	5	1	1	1	4	1	1		1
2	4	2	2	4	2	4	2	4	2	2	2	2	2	2	2	2	2	2	2	4	4	3	1	5	2	4	1	2	3	2	2	3	2	3	4	4	2	3	3	3	2	2	3	2	2	1	5	16	1
4	4	4	5	3	4	3	3	4	4	3	3	4	3	3	1	4	5	3	3	1	4	1	1	2	1	4	1	1	1	1	1	5	2	1	3	1	1	4	1	1	3	2	1	1	4	1	4	17	0
4	3	2	3	4	2	1	3	2	4	2	1	2	5	5	5	3	2	4	4	1	1	1	1	2	1	2	1	1	3	1	1	1	2	1	2	1	1	1	3	2	2	2	1	1	2	1	3	16	0
3	2	4	2	3	2	1	1	3	5	1	2	1	2	2	1	1	5	3	5	2	3	1																						2	5	1	4	18	0
4	4	2	5	3	4	2	4	4	3	2	2	4	4	4	5	5	2	3	3	1	1	1	1	1	1	1	1	1	4	1	1	1	1	1	4	1	2	1	1	1	1	1	1	1	2	1	1	19	3
1	1	1	5	5	2	3	1	4	5	1	3	1	3	1	3	2	5	3	3	1	5	1	1	1	1	5	1	3	1	2	2	5	1	2	2	1	2	4	4	4	4	3	2	4	2	4	2	13	0
4	3	3	2	2	4	2	4	4	2	4	1	1	1	1	1	1	2	2	1	3	4	2	1	3	2	4	2	1	1	1	2	4	2	1	2	1	2	4	1	1	3	1	2	2	4	1	4	18	1
2	3	2	4	3	4	2	3	4	3	4	4	4	4	3	5	4	3	3	2	1	5	1	1	2	1	4	3	1	2	2	3	2	3	1	1	1	2	4	1	1	2	1	1	1	5	1	4	18	1
4	4	2	4	5	5	4	3	4	3	2	3	4	4	4	3	4	3	2	4	1	1	2	1	1	1	1	1	1	1	1	1	1	1	1	5	1	1	1	1	1	1	1	1	1	1	1	1	16	0
1	3	2	3	3	2	2	3	3	2	3	3	3	2	2	4	4	2	2	2	1	5	1	1	2	1	2	1	3	1	1	1	2	1	1	4	1	1	2	1	1	3	1	1	1	2	1	2	24	0
3	5	4	3	2	3	4	1	5	2	3	2	3	4	1	3	2	3	2	2	1	2	2	1	1	1	1	1	2	2	2	2	1	1	2	3	2	1	2	1	1	2	1	1	2	1	1	1	15	0
4	4	4	2	2	4	4	1	2	2	2	2	2	2	1	5	2	2	2	4	1	2	1	1	1	1	1	1	1	5	1	1	1	1	1	3	1	1	1	1	1	4		1	1	1	1	1	19	1
4	4	2	2	3	3	2	1	1	5	2	2	1	2	2	4	3	3	2	3	1	1	1	1	1	1	1	1	1	1	1	1	5	1	1	1	1	1	5	2	3	5	5	4	4	3	2	3	16	1
3	3	4	4	3	2	3	3	3	2	3		2	2	2	4	3	2	2	3	1	1	1	1	2	1	1	1	1	1	1	1	1	2	1	4	1	1	1	1	1	4	2	1	1	1	1	2	20	0
5	5	5	1	2	5	4	3	5	2	2	4	5	5	3	4	5	2	3	3	5	1	1																						1	2	1	2	18	1
1	1	5	5	5	3	4	1	1	4	2	2	2	2	2	2	2	4	4	2	1	2	1	1	5	3	2	1	1	1	1	1	5	1	1	1	1	1	5	1	1	1	1	1	1	5	1	5		0
4	4	2	2	2	2	3	3	4	2	2	2	2	2	2	4	2	2	2	4	1	1	2	1	1	1	1	3	1	1	1	1	1	2	1	1	1	1	1	1	1	1	1	1	1	1	1	2	17	0
2	2	2	3	3	2	4	2	2	3	3	3	2	2	2	2	2	4	3	3	3	2	1	1	1	5	1	3	5	2	2	1	3	3	3	3	1	1	2	2	1	5	1	2	2	1	1	3	23	0
4	4	2	4	4	4	4	4	4	2	3	3	4	4	3	4	4	3	2	3	3	1	2	1	1	1	4	4	1	5	1	1	2	1	1	1	1	1	4	1	1	1	1	1	1	2	1	4		0
4	4	3	3	4	2	4	2	2	4	4	2	2	4	1	1	3	5	2	2	1	5	1	1	5	1	2	1	1	1	1	1	1	1	1	4	1	1	1	1	1	4	1	1	1	1	1	1	17	0
2	2	4	2	2	3	4	3	4	4	2	2	2	2	2	4	4	2	2	4	1	1	1	1	1	1	1	1	1	2	2	2	2	2	1	2	1	1	1	1	1	3	2	1	1	1	1	2	15	1
4	4	3	2	1	5	3	2	2	3	1	3	4	3	2	4	4	1	1	4	1	1	3	1	2	1	1	1	1	3	2	1	2	1	1	4	1	1	1	2	1	3	2	1	1	2	1	1	18	0
2	3	2	2	1	2	4	4	4	1	4	4	5	1	1	2	4	2	2	2	1	1	1	1	5	1	1	1	1	4	1	1	1	1	1	2	1	1	1	1	1	5	1	1	1	1	1	1	19	0
2	2	2	2	2	3	3	3	3	2	3	2	2	3	2	3	3	2	2	3	1	1	1	1	1	1	1	1	1	2	1	1	2	1	1	4	1	1	2	1	1	3	1	2	1	2	1	1	18	0
4	4	4	4	3	4	4	2	4	2	4	3	4	4	3	4	3	2	2	3	4	4	3	1	4	4	3	2	1	4	1	1	4	2	1	1	1	1	4	1	1	1	1	1	2	5	1	5		0
4	4	4	2	3	2	2	4	2	2	4	3	3	2	2	4	2	2	2	4	2	4	1	2	4	2	4	2	1	1	1	1	4	1	1	2	1	1	4	2	1	1	1	1	1	5	1	5	19	0
3	2	2	3	2	3	2	2	3	2	3	1	3	2	2	4	4	2	2	4	1	1	1	1	2	1	1	1	1	2	1	1	1	1	1	3	2	1	2	1	1	1	2	1	1	2	1	2	17	0
2	3	2	3	2	2	2	2	4	3	3	2	2	3	2	2	2	3	2	2	5	1	2	1	2	1	1	2	1	2	1	1	1	2	1	1	1	1	2	1	1	1	1	1	1	1	1	1	22	0
4	4	4	4	3	3	4	4	4	3	3	4	4	4	4	4	4	2	2	4	1	2	1	1	2	1	3	1	1	3	3	1	2	1	1	3	1	1	4	1	1	1	3	1	1	2	1	2	19	1
2	4	2	2	2	4	4	3	2	2	3	3	2	3	2	3	3	2	3	4	5	1	1	1	1	1	1	1	1	2	1	1	2	1	1	5	1	1	1	1	1	5	1	2	1	1	1	1	20	0
3	2	4	2		2	2	2	4	2	2	2	2	3	3	4	2	1	2	2	1	1	1	1	1	1	1	1	1	3	1	2	1	1	1	3	1	1	1	2	1	3	1	1	1	1	1	1	15	2
4	4	4	3	3	2	2	4	4	4	2	2	3	4	3	4	2	2	2	3	1	1	1	1	1	1	1	1	1	1	1	1	3	1	1	3	1	1	4	1	1	2	1	1	1	1	1	1	18	0
3	4	2	3	4	4	4	2	4	1	3	2	3	4	2	4	2	3	2	2	1	2	2	1	3	1	1	1	1	2	1	1	1	3	1	1	1	1	2	2	1	2	3	1	1	1	1	4	14	0
3	2	3	4	2	3	1	2	2	3	2	4	2		4	4	4	2	2	4	1	2	3	1	2	1	2	2	1	3	1	1	2	2	1	2	1	2	2	1	1	4	2	1	1	2	1	4	19	1
3	3	5	4	2	4	2	2	2	2	4		2	2	2	3	4	1	1	4	1	3	3	1	1	1	3	2	1	3	2	1	2	1	1	3	1	1	5	1	1	3	1	1	1	2	1	2	19	1
3	4	2	3	4	4	4	4	4	2	4	2	2	4	4	3	3	4	2	4	1	5	2	1	4	1	5	1	1	2	2	2	5	2	1	2	2	1	2	1	1	2	1	1	1	3	1	2	16	1
3	4	4	3	3	4	4	3	2	3	4	3	3	4	3	3	4	4	2	2	1	4	2	1	3	1	2	1	1	3	3	2	3	3	1	2	1	1	3	1	1	1	1	1	1	3	1	4	18	1
5	5	5	4	3	4	4	3	5	2	3	4	4	5	4	5	4	3	2	4	1	1	3	1	1	1	1	1	1	2	1	1	1	1	1	4	1	2	2	1	1	4	1	1	1	1	1	2	20	0
4	4	4	2	3	4	5	4	4	2	4	3	4	4	4	4	4	2	2	4	3	4	2	1	3	1	2	1	1	4	1	1	2	4	2	1	1	3	5	1	1	2	1	1	1	2	1	1	20	1
4	3	2	3	2	3	2	2	1	2	3	3	4	4	3	4	4	2	2	4	1	1	1	1	1	1	1	1	1	1	1	1	1	1	1	3	1	1	1	1	1	4	1	1	1	1	1	1	20	0
1	2		3	3	3	4	3	5	3	2	3	1	2	3	3	3	3	3	3	1	4	1	1	2	1	1	1	1	2	2	1	1	2	1	3	1	1	5	2	1	2	3	3	2	1	1	1	20	0
3	4	2	3	2	4	2	2	2	2	3	4	4	4	2	4	4	2	2	2	1	2	1	1	2	1	2	1	1	1	1	1	2	1	5	1	1	1	2	1	1	1	1	1	1	2	1	1	19	0
3	4	2	3	2	2	4	4	2	2	2	2	1	2	2	4	4	1	1	4	2	3	1	1	2	2	2	1	1	5	1	1	4	1	1	2	1	1	4	1	1	2	1	1	1	3	1	3	18	1
4	4	2	4	1	5	5	1	1	1	4	4	3	2	2	3	2	2	1	1	1	1	1	1	1	1	1	1	1	2	1	1	5	1	1	2	1	1	1	1	1	2	1	1	1	2	1	1	18	0
4	4	4	4	3	4	5	3	4	1	3	2	4	3	3	5	4	2	2	3	1	1	1	2	1	1	1	2	1	4	1	2	2	1	1	1	1	1	2	1	1	1	1	1	1	2	1	1	17	0
3	3	4	2	3	2	2	2	3	2	3	3	3	2	2	4	2	2	2	4	1	1	2	1	1	1	1	1	1	1	1	1	1	1	2	1	1	1	1	1	1	1	1	1	1	1	1	1		0
4	4	2	2	3	4	4	4	3	2	3	3	3	2	3	3	2	2	2	3	5	2	1	1	4	1	1	1	1	1	1	1	2	1	1	4	2	1	1	1	1	4	1	1	1	2	1	1	18	0
1	2	3	2	2	1	3	2	3	2	2	4	2	1	1	2	1	2	2	2	1	5	2	1	5	1	4	2	1	4		2	4	1	1	1	1	1	4	1	1	2	1	2	1	2	1	1	19	0
1	1	1	1	5	1	1	1	1	3	1	3	2	1	2	4	3	4	1	3	1	1	1	1	1	1	1	1	1	1	1	1	1	1	1	4	1	1	1	1	1	3	1	1	1	1	1	1	14	0
3	4	4	2	2	2	3	2	2	3	1	1	3	2	3	4	4	3	1	3	1	1	1	1	1	1	1	1	1	2	1	1	1	1	1	5	1	1	1	1	1	5	1	1	1	1	1	1	16	0
4	4	4	3	4	2	4	1	3	1	3	4	5	1	3	4	1	3	3	5	1	1	1																						1	1	1	1	16	0
5	5	3	4	4	4	4	4	4	2	4	2	4	5	4	4	5	2	3	4	3	2	2	1	3	2	2	2	2	1	4	2	1	1	1	3	2	1	1	1	1	5	1	1	1	1	1	1	18	0
2	4	2	2	3	2	5	2	2	2	4	4	4	2	2	4	1	2	2	4	1	2	1	1	1	1	2	1	1	2	3	3	2	1	1	2	1	1	2	1	1	1	5	1	5	5	4	2	17	0
2	4	2	4	2	2	2	2	3	3	4	2		4	4	4	2	4	2	3	2	4	1	2	3	2	3	1	1	4	2	2	4	1	2	1	1	2	4	3	1	1	2	1	1	4	1	4	14	0
3	2	3	3	2	3	2	2	2	3	4	3	3	3	3	4	3	3	4	3	1	3	2	1	1	1	1	3	2	3	2	2	3	2	1	3	1	1	3	2	2	1	1	1	2	1	1	3	17	0
3	3	3	3	4	2	4	4	4	3	3	3	2	2	3	3	3	3	3	3	1	3	3	3	1	1	1	1	1	1	2	2	3	4	1	3	4	1	1	1	1	1	1	1	1	1	1	3	20	1
1	4	2	4	5	2	2	2	2	5	2	2	2	2	4	4	1	4	2	2	5	3	1	5	4	1	1	1	1	4	1	1	3	1	1	3	1	1	1	1	1	2	1	1	1	2	1	3		0
3	3	4	4	2	4	4	4	4	3	3	3	3	3	4	2	4	3	2	4	2	4	1	4	1	1	1	2	1	4	2	2	5	3	3	2	1	2	5	1	1	1	2	1	1	5	1	4	20	0
3	3	3	2	2	5	4	4	4	1	2	4	3	5	4	4	1	1	2	5	2	2	2	1	1	1	1	1	2	1	2	2	2	3	2	3	1	1	3	1	1	2	1	1	1	2	1	2	17	1
3	3	2	3	3	3	3	4	3		3	2	2	2	2	2	2	2	2	2	1	1	4	1	3	1	1	1	1	1	1	1	1	1	1	1	1	1	5	1	1	1	1	1	1	1	1	5	18	0
1	4	4	3	3	4	4	3	4	4	3	3	3	4	3	5	4	2	2	3	1	5	5		5	1	5	5	5	5	5	5	5	5	1	1	1	5	5	1	5	1	5	5	5	5	1	5		0
1	3	2	2	2	4	3	4	4	2	3	3	3	4	2	2	2	3	3	4	1	1	1	1	1	1	1	1	1	2	1	1	1	1	1	5	1	1	1	1	1	5	1	2	1	1	1	1	15	0
1	1	4	2	2	5	2	2	4	2	2	3	1	1	1	1	3	3	1	2	3	3	1	1	4	1	4	1	1	2	1	1	2	2	1	1	1	1	2	1	1	1	1	2	2	4	1	1	17	0
1	2	3	1	2	2	2	2	2	2	2	2	3	2	2	2	2	3	4	2	1	1	2	4	3	1	3	1	1	2	2	2	4	3	2	1	2	4	5	1	3	2	2	1	2	1	1	5	17	1
3	4	2	3	2	4	4	3	3	3	3	3	3	4	2	3	3	2	1	5	1	1	1	1	1	1	1	1	1	1	1	1	1	1	1	4	1	1	2	1	1	3	1	1	1	1	1	1	19	0
4	2	1	4	4	2	2	4	4	4	2	2	2	4	4	4	4	4	2	4	1	1	1	1	1	5	1	1	2	1	1	5	5	1	3	1	1	5	5	1	5		1	1		3	1	3	20	0
3	5	3	3	3	2	4	2	4	2	2	2	2	2	2	3	4	3	4	4	1	1	2																							1	1	3	0	1
1	3	1	2	1	3	2	3	3	4	3	3	3	4	4	4	2	3	2	4	1	1	1	1	5	1	1	1	2	3	2	1	1	1	1	5	1	1	1	4	1	1	1	1	5	5	1	5	18	1
2	2	2	2	2	2	2	4	2	4	2	1	1	1	3	1	4	3	3	3	1	1	2	1	1	1	1	1	1	1	2	2	1	2	1	5	1	1	1	1	1	4	2	1	1	1	1	1	18	0
4	4	3	3	2	4	4	2	2	2	2	3	3	3	2	3	4	2	2	4	3	3	1	1	2	3	2	1	1	3	1	1	2	1	1	2	1	1	3	1	1	2	1	1	1	2	1	2	17	0
2	2	2	2	3	3	3	3	3	3	3	3	3	3	3	3	3	3	3	3	2	4	1	1	4	2	4	1	1	3	1	1	4	1	1	1	1	2	5	1	1	1	1	1	1	4	1	4	18	0
1	4	1	4	2	4	2	4	1	1	2	2	4	2	4	2	4	4	2	2	1	5	1	1	5	1	5	1	1	1	3	2	4	1	1	1	2	2	4	1	1	1	2	1	1	3	1	4	15	0
3	3	5	2	2	1	3	1	3	2	2	3	2	2	2	3	2	5	5	2	2	2	2	1	5	1	5	2	1	2	1	1	4	1	1	2	1	2	3	2	1	2	1	1	2	5	1	2	19	0
3	3	3	3	2	4	2	2	3	3	3	3	3	2	2	2	2	4	4	2	1	1	1	1	1	1	2	1	1	2	1	1	2	1	1	4	1	1	1	1	1	4	1	1	1	2	1	2	17	0
2	2	3	3	4	1	2	3	2	4	4	2	1	4	2	4	2	5	5	1	1	2	1	1	1	1	1	1	1	2	2	2	2	1	1	1	1	1	5	1	1	1	1	1	1	4	1	3		0
4	4	1	4	2	2	4	1	4	2	3	4	2	4	4	4	5	2	2	3	1	3	2	1	1	1	1	2	1	2	1	1	1	1	1	4	1	1	1	2	1	3	2	1	1	1	1	1	17	0
4	4	4	4	2	4	5	4	5	1	4	2	2	4	4	5	5	1	2	4	1	2	1	1	2	1	2	1	1	3	1	1	2	1	1	4	1	1	1	1	1	4	1	1	1	2	1	2	16	0
3	3	2	3	3	3	4	3	3	3	2	3	3	3	4	4	2	4	3	3	1	2	2	1	2	1	2	1	1	1	1	1	2	2	1	3	1	1	2	1	1	4	2	1	1	2	1	2	18	1
4	4	2	4	4	4	2	1	4	4	2	2	1	4	1	4	4	2	2	4	1	1	2	1	1	1	3	1	1	5	1	1	1	1	1	3	1	1	1	1	1	2	1	1	1	1	1	3	17	1
2	2	3	2	3	1	4	4	3	3	4	2	1	3	4	1	1	1	1	1	2	1	3	4	1	1	3	1	1	3	1	1	2	2	1	3	1	1	3	1	1	4	1	1	1	1	1	2	17	0
2	2	4	2	3	2	4	4	2	4	2	2	2	2	2	4	4	2	2	4	2	3	1	1	2	1	1	1	1	2	1	1	4	1	2	2	1	1	1	1	1	2	2	1	1	1	1	2	19	0
3	3	3	2	2	4	2	2	2	2	2	2	2	2	2	4	4	2	2	4	1	1	1	1	1	1	1	3	1	1	1	1	1	3	1	3	1	1	1	3	1	3	2	1	1	2	1	2	15	0
2	2	3	2	2	2	3	2	2	2	2	4	2	2	2	2	2	2	2	4	1	3	1	1	1	1	1	1	1	2	1	1	2	1	1	5	1	1	1	1	1	5	1	1	1	1	1	1	17	0
4	4	4	2	2	4	4	4	4	2	4	4	4	4	4	4	4	2	2	4	3	2	1	1	5	3	1	1	2	1	2	1	5	2	1	2	3	2	3	3	3	3	2	2	2	4	1	3		0
3	4	2	2	2	2	1	3	2	3	3	1	2	2	3	3	3	1	1	3	5	1	1	1	1	1	3	2	1	3	1	5	5	1	5	1	1	4	2	4	4	3	1	1	1	1	1	1	13	0
3	2	2	3	2	2	2	2	2	2	2	2	2	2	4	4	2	2	2	2	1	1	2	1	2	1	2	1	1	1	1	1	2	1	1	3	1	1	1	1	1	3	1	1	1	2	1	1		0
3	3	2	3		4	4	2	3	2	3	3	3	4	3	2	4	2	2	3	1	3	2	1	1	1	1	1	1	2	1	1	1	1	1	5	1	1	1	1	1	2	1	1	1	2	1	1		0
3	2	2	4	3	3	2	2	3	3	2	3	3	2	3	3	2	4	3	2	1	4	2	1	3	3	4	1	1	2	2	1	3	3	2	1	1	2	4	2	3	2	2	1	1	2	1	4	18	0
3	3	3	3	3	2	4	2	3	3	3	3	3	2	3	3	2	3	3	3	1	2	1	1	2	2	2	2	1	4	2	2	2	2	2	3	1	2	2	1	1	2	1	2	2	2	1	2	14	0
4	3	2	2	3	1	4	2	1	1	2	2	3	5	3	3	2	5	1	2	1	2	2	1	1	1	1	1	1	3	3	2	1	3	1	5	1	1	1	1	1	5	1	1	1	1	1	1		0
3	2	1	3	2	1	1	2	2	3	2	2	1	1	3	4	4	2	2	2	1	1	1	1	1	1	1	1	1	2	1	1	1	1	1	5	1	1	1	1	1	5	1	1	1	1	1	1	21	0
2	2	2	2	2	2	2	2	2	2	2	2	2	2	2	3	4	2	2	2	1	1	1	1	1	1	1	1	1	2	2	2	2	2	1	2	1	1	4	1	1	3	1	1	1	2	1	2	22	1
3	2	2	3	2	3	3	2	4	3	2	2	3	2	2	2	2	3	2	2	1	1	2	1	1	1	1	3	1	2	1	1	2	2	1	1	1	1	2	1	1	1	1	1	1	1	1	1	22	0
4	4	2	2	4	2	2	4	4	2	4	2	4	2	2	2	4	4	2	2	1	1	1	1	1	1	1	1	5	2	1	1	1	1	1	5	1	1	1	1	1	5	1	1	1	1	1	1	18	0
1	1	1	2	2	3	3	3	3	2	3	2	3	2	4	3	3	3	3	3	1	2	2	1	2	1	1	1	1	2	1	1	2	1	1	3	1	2	2	1	1	1	1	1	1	2	1	5	16	1
3	1	1	2	3	2	2	2	2	4	2	3	3	2	4	5	1	3	2	3	1	1	2	1	1	1	1	1	1	2	1	1	1	1	1	3	1	1	1	1	1	3	1	1	1	1	1	1	19	0
2	3	4	2	2	2	2	2	2	3	4	3	5	5	4	4	3	4	2	5	1	2	1	1	2	1	2	4	1	1	1	4	5	1	1	4	1	1	2	4	1	4	1	1	1	2	1	2	18	1
2	5	2	1	1	2	2	5	4	2	2	1	2	4	4	1	4	2	3	4	1	3	2	1	4	1	3	2	2	5	2	2	4	2	2	1	3	2	2	1	1	1	1	1	1	3	1	5		0
3	2	2	2	4	2	4	4	3	2	2	2	2	2	2	2	2	4	3	4	1	1	1	1	1	1	1	1	1	1	1	1	1	1	1	4	1	1	1	1	1	1	1	1	1	1	1	1		0
3	4	3	4	4	3	4	1	3	2	3	2	3	1	3	3	1	3	2	4	1	5	3	1	4	1	5	1	1	2	1	1	2	2	1	1	1	1	3	2	1	2	2	2	3	3	1	2	16	0
1	1	1	2	4	4	2	1	5	2	2	4	3	2	2	2	2	2	3	2	1	4	1	1	3	1	4	2	1	1	3	3	4	2	1	3	2	1	3	1	1	3	1	1	1	3	1	4	19	0
2	2	1	3	4	1	1	2	2	3	2	2	2	1	2	3	2	2	2	3	1	1	2	1	2	1	2	1	1	3	1	1	2	2	1	3	1	1	2	1	1	1	2	1	1	2	1	2	20	0
2	2	1	4	2	2	3	4	4	2	3	3	3	3	2	2	2	2	3	2	1	2	1	1	2	1	1	1	1	2	2	1	2	2	1	1	1	1	4	1	1	1	1	1	1	1	1	3	16	0
4	4	3	3	3	5	3	2	3	2	3	3	4	5	3	3	3	1	3	3	2	2	2	1	3	2	4	1	1	4	1	1	1	2	1	3	1	1	1	2	1	3	1	1	1	1	1	1	16	2
2	4	4	2	2	2	2	3	1	2	3	2	3	3	5	5	3	4	2	1	2	4	1	1	3	1	1	1	1	1	1	1	1	1	1	1	1	1	1	1	1	3	2	1	1	2	1	2	19	0
3	2	1	3	2	4	3	2	4	3	4	2	2	2	2	4	3	4	2	4	2	1	3	1	2	1	3	1	1	5	1	1	3	2	1	1	1	1	3	1	1	1	1	1	1	2	1	1		1
4	4	5	2	1	3	4	4	3	2	4	4	4	4	4	4	4	2	2	4	1	4	1	1	4	1	4	5	1	2	4	1	4	4	4	2	3	4	3	3	3	5	3	3	5	3	1	1	31	0
1	2	1	4	5	2	1	1	1	5	1	1	1	1	1	1	1	5	5	1			1	1		1	2	2	1	1																2				0
4	4	4	4	2	2	4	1	4	2	4	2	1	4	4	2	1	2	2	1	1	1	1	1	1	1	1	1	1	3	2	1	1	1	1	5	1	1	1	1	1	5	1	1	1	1	1	1	20	0
4	5	4	4	4	2	4	1	2	2	1	2	2	2	1	2	4	2	2	4	1	1	1	1	1	1	1	1	1	3	3	3	1	3	2	2	1	5	3	1	1	4	1	1	3	1	1	4	16	1
2	1	1	5	5	4	4	2	4	2	2	2	4	3	3	3	3	4	2	4	2	2	1	3	4	5	5	1	1	1	1	4	5	1	1	4	1	1	2	1	1	4	2	1	1	2	1	5	18	1
4	4	2	3	2	3	2	2	3	5	2	2	2	1	2	4	1	2	3	2	2	1	1	1	2	1	2	3	1	5	1	1	2	3	1	2	1	2	2	1	1	3	1	1	1	2	1	2	21	0
3	3	3	3	2	4	4	3	4	2	3	3	4	3	3	4	3	3	2	3	1	1	1	1	1	1	1	1	1	1	1	1	1	1	1	5	1	1	1	1	1	5	1	1	1	1	1	1	20	0
2	2	1	3	4	1	1	2	2	2	4	2	4	1	4	5	4	2	2	2	1	1	1	1	5	1	1	1	1	2	1	1	1	1	1	2	1	1	2	2	1	1	2	3	1	1	1	1	18	0
3	3	3	3	3	2	3	2	3	2	3	2	3	3	2	2	3	2		3	2	1	1	1	2	1	1	3	1	3	1	1	3	2	1	3	1	1	2	1	1	4	1	1	1	1	1	1	19	0
2	3	1	2	2	1	3	2	2	3	3	2	2	2	2	3	3	2	3	3	1	4	2	1	4	1	2	3	1	2	2	2	3	3	3	3	1	4	2	1	1	3	1	1	1	3	1	4	17	0
3	4	2	4	3	3	4	3	4	3	4	3	4	5	4	5	4	2	3	2	1	2	3	1	2	1	1	2	1	1	1	1	2	1	1	4	1	1	1	1	1	4	1	1	1	2	1	2	16	0
4	3	2	4	1	4	3	4	5	2	2	3	4	5	3	4	5	2	3	2	2	3	1	1	3	1	3	1	1	1	2	1	4	3	1	1	1	4	5	1	1	3	1	1	1	3	1	3		0
2	3	2	3	5	1	2	2	1	2	2	2	2	2	1	5	4	2	2	4	1	3	1	1	1	1	1	1	1	4	3	3	2	2	2	2	1	2	3	1	1	1	1	1	1	3	1	4		0
2	2	2	3	4	1	4	2	3	2	4	2	2	1	2	4	2	2	2	2	1	1	1	1	1	1	1	2	2	2	2	1	1	2	2	5	1	2	1	1	1	3	1	2	2	1	1	1	18	1
1	2	3	2	2	2	3	2	3	1	2	3	2	2	2	2	3	1	2	2	2	1	1	1	1	1	1	2	1	3	3	3	3	3	1	2	2	1	2	2	1	2	2	2	1	1	1	3	16	0
5	5	4	4	4	4	4	4	4	3	3	3	3	5	5	5	3	4	2	4	1	1	5	4	3	2	5	2	3	4	5	4	3	2	1	2	3	4	2	4	5	4	3	3	2	5	2	4	0	0
3	4	1	1	5	2	2	2	3	1	2	2	3	2	1	2	1	3	2	3	1	1	2	1	1	1	1	1	1	5	1	1	1	1	1	3	1	1	1	1	1	1	2	1	1	1	1	1	17	0
2	3	2	3	4	2	2	3	4	2	4	3	2	2	4	4	4	2	2	4	1	1	2	1	3	2	2	2	1	3	2	1	2	2	1	4	1	1	3	1	1	3	1	1	1	2	1	1	18	0
3	2	2	3	3	4	4	2	3	2	2	3	1	5	2	2	3	4	2	5	1	2	1	1	1	1	3	2	1	3	1	2	2	4	1	3	1	1	2	1	1	3	1	1	1	2	1	1	16	1
3	4	4	3	4	2	3	2	3	3	4	3	4	2	4	5	3	3	2	4	3	2	1	1	2	1	1	1	1	2	1	1	2	1	1	3	1	1	2	1	1	1	1	1	1	3	1	1	23	0
3	3	2	3	3	3	4	2	2	3	3	2	2	2	3	4	3	3	3	3	1	1	2	2	1	1	1	1	1	3	1	1		2	1	4	1	2		1	1	2	1	1	1		1			0
3	4	4	4	2	2	5	2	2	2	4	2		5	4	5	4	1	1	2	1	1	1	1	1	1	1	1	1	1	1	1	1	1	1	5	1	1	1	1	1	3		1	1	1	1	1		0
2	2	2	2	2	2	3	3	3	3	2	2	2	2	3	2	3	2	2	3	1	2	1	2	2	1	3	1	1	5	1	1	2	2	1	2	1	1	2	1	1	1	1	1	1	3	1	3	18	0
3	3	3	3	3	3	3	3	3	3	3	3	3	3	3	3	3	3	3	3	3	4	2	2	3	4	3	3	3	2	4	2	3	4	4	2	3	3	4	3	2	3	2	3	3	4	3	3	15	2
1	4	4	4	2	2	4	3	4	2	2	4	3	4	4	2	4	4	2	4	2	2	3	1	4	2	2	1	1	4	1	4	3	4	1	4	1	1	2	2	1	4	3	3	1	3	1	3	18	0
2	3	2	2	2	2	3	2	3	2	2	2	3	2	2	4	4	3	2	4	1	1	1	2	1	1	1	2	1	3	2	2	3	3	3	3	1	2	3	3	1	1	3	1	4	2	1	2	17	1
3	3	2	2	2	2	2	3	3	2	3	4	2	2	3	3	3	1	1	3	1	2	1	1	2	1	2	1	1	2	1	1	1	1	1	3	1	1	2	2	1	2	1	1	1	2	1	4	17	0
2	3	3	3	2	3	2	2	2	4	3	2	1	2	2	3	2	3	3	2	1	2	2	1	1	1	1	1	1	3	1	1	1	1	1	4	1	1	2	1	1	4	1	1	1	2	1	2	17	0
2	4	2	3	4	2	3	2	3	4	3	2	3	3	4	5	1	3	2	4	2	1	1	1	1	1	1	3	1	3	1	1	2	2	1	1	1	2	3	1	1	2	1	2	1	1	1	1	20	0
2	2	3	2	2	2	3	2	4	2	4	4	2	2	2	2	4	2	2	2	1	1	1	1	2	1	3	3	1	1	1	1	2	1	1	3	1	1	3	1	1	3	1	1	1	2	1	3	18	0
2	2	1	3	2	3	2	2	2	3	3	2	1	3	4	5	2	3	1	2	1	1	1	1	1	1	1	1	1	3	1	1	2	1	1	4	1	1	2	1	1	3	5	5	1	1	5	1	14	0
1	1	1	5	5	1	1	1	1	5	1	1	1	1	1	1	1	5	5	1	1	1	1	1	1	1	1	1	1	1	1	1	1	1	1	5	1	1	1	2	5	1	1	1	1	5	1	5		0
2	3	2	3	3	4	4	3	2	2	3	4	4	3	3	3	4	3	3	3	3	5	1	2	4	3	3	2	1	3	4	4	4	2	4	2	3	3	4	1	1	2	1	1	3	2	1	3	15	0
2	2	2	4	3	2	2	2	2	2	2	2	2	4	2	2	2	4	4	2	3	3	2	2	3	2	4	3	2	3	2	3	4	3	2	3	2	3	4	2	1	1	2	1	1	3	1	3	14	0
3	2	2	3	3	3	3	3	2	3	4	3	2	4	3	3	4	3	2	2	2	3	1	1	4	2	5	2		1	2	3	3	2	2		2	2	4	2	3	2	1	2	1	5	2	5	17	0
2	2	2	4	4	2	2	2	2	4	3	3	2	2	3	3	3	3	4	2	1	1	1	1	1	1	1	1	1	4	1	1	1	1	1	5	1	1	1	4	4	5	1	1	1	1	1			0
2	4	3	4	3	3	2	2	2	2	3	3	4	3	2	3	2	3	2	4	1	2	1	1	2	1	2	1	1	3	2	1	2	2	1	2	1	1	2	1	1	1	1	1	1	3	1	3	17	2
1	2	3	2	1	3	5	1	1	3	2	2	2	1	1	5	2	4	4	4	1	1	1	1	1	1	1	1	5	1	1	1	1	1	1	5	1	1	1	1	1	1	1	1	1	1	1	2	16	0
1	1	5	1	1	5																								1	1	1	5	5	5	5	5	5	1	5	5	5	3	3	2	4	2	4	0	0
4	4	1	3	3	1	5	4	2	2	4	1	1	3	4	5	5	1	3	5	3	3	1	5	5	3	5	5	1	5	1	1	5	4	1	1	1	1	5	1	1	1	1	1	1	4	1	5	18	1
4	4	4	2	2	4	4	4	4	2	4	4	4	4	2	4	3	2	5	2	5	4	1	1	2	5	1	1	1	5	1	1	1	1	1	2	1	1	1	1	1	1	1	1	1	1	1	1	18	0
3	2	5	3	4	5	5	4	4	4	2	2	4	2	4	2	2	2	4	3	1	1	2																						1	1	1	2	17	0
3	2	2	3	4	3	2	4	2	5	2	2	3	3	2	2	2	3	4	2	1	3	3	1	4	1	1	1	1	3	1	1	2	1	2	2	1	2	3	1	1	3	1	1	1	2	1	4	10	0
4	4	2	2	4	2	4	3	3	3	3	2	3	2	2	4	4	3	2	3	1	2	1	1	3	1	4	1	1	2	1	2	3	2	1	1	1	1	4	3	1	1	1	2	1	4	1	3	13	0
3	3	3	3	3	3	3	1	3	4	3	3	3	1	2	4	3	2	3	3	1	1	1	1	1	1	1	1	1	3	1	1	1	1	1	3	1	1	1	1	1	3	1	1	1	1	1	1	18	0
3	4	3	3	3	2	4	2	3	2	3	2	2	4	3	4	4	2	2	4	1	3	2	1	1	1	3	3	1	1	3	1	1	2	3	1	1	1	1	1	1	1	1	1	2	3	1	5	15	1
2	4	2	2	4	2	2	2	2	4	4	2	2	2	4	4	4	2	2	2	2	2	1	1	1	1	1	1	1	1	3	3	1	1	1	3	1	1	2	1	1	3	4	1	1	1	1	3	14	0
2	3	1	4	3	2	2	2	4	2	4	1	3	2	3	3	2	4	2	3	3	2	1	1	4	1	4	1	1	3	2	1	2	1	1	1	1	1	1	1	1	2	1	1	1	1	1	1		0
3	3	2	3	3	2	4	2	3	3	3	3	3	2	2	4	3	2	2	4	3	4	1	1	4	2	4	1	1	1	1	2	4	1	1	1	1	1	3	1	1	3	1	1	2	4	1	4	18	0
3	4	4	4	2	4	4	2	4	2	4	2	1	1	1	4	4	2	2	4	1	5	3	1	5	1	5	1	1	1	2	1	5	1	1	3	3	3	5	1	1	1	1	1	2	5	1	5	20	0
4	4	2	3	2	2	3	2	3	3	2	2	3	2	2	4	2	2	3	3	1	1	1	1	2	1	2	3	1	5	1	1	2	1	1	2	1	1	2	1	1	3	1	1	1	2	1	3	21	0
3	3	2	4	2	4	4	4	4	4	2	2	3	1	2	3	2	4	3	4	2	1	3	1	1	2	1	1	1	2	1	1	1	2	1	3	1	1	1	1	1	3	1	1	1	1	1	1	18	0
2	3	2	5	3	1	1	1	3	2	1	3	2	2	2	5	4	2	2	2	2	3	1	1	3	2	3	4	2	4	2	2	4	3	2	1	2	2	5	1	1	1	1	1	2	3	1	4	18	0
2	2	2	3	3	2	3	2	4	3	2	2	2	2	2	3	2	3	2	2	1	1	1	1	4	1	3	2	1	3	1	1	5	1	1	5	1	1	1	1	1	3	1	1	1	3	1	3		0
3	4	2	3	3	2	4	2	3	2	4	2	3	4	2	2	2	4	2	4	3	1	1	1	3	1	3	3	1		1	1	2	2	1	2	1	1	2	1	1	3	1	1	1	1	1	1	19	0
5	5	4	2	3	2	4	4	4	2	4	4	2	2	4	4	4	4	2	4	2	3	2	1	1	1	4	2	1	3	4	2	4	2	2	3	2	2	4	2	2	3	1	1	3	4	2	4	14	0
2	3	1	2	2	2	2	3	3	2	2	3	2	3	3	3	3	2	2	2	1	1	1	1	1	1	1	1	1	2	1	1	1	1	1	4	1	1	1	2	1	4	1	1	1	2	1	2	18	0
4	4	2	2	4	2	2	4	3	4	4	2	4	4	4	2	4	2	2	2	1		1	1	1	1	1	1	1	2	1	1	2	1	1	3	1	1	3	1	1	3	1	1	1	3	1	2		0
1	5	1	4	5	4	1	1	3	4	4	1	4	2	1	5	1	5	5	1	2	1	1	1	1	3	1	1	1	5	1	1	1	1	1	5	1	1	1	1	1	5	1	1	1	1	1	1	20	2
2	2	3	2	2	2	2	1	1	2	2	3	1	1	2	3	1	2	2	4	1	2	1	3	1	1	3	1	1	5	1	1	2	2	1	3	1	1	2	1	1	1	1	1	1	2	1	3	18	0
4	2	4	3	2	4	5	2	4	2	1	2	4	4	4	5	5	2	2	5	1	1	2	1	1	1	1	1	1	1	1	1	1	1	1	5	1	1	1	3	2	5	2	2	1	1	1	2	18	1
4	4	4	5	1	1	3	1	3	5	2	1	2	3	2	4	3	2	1	2	1	1	2	1	2	5	5	2	3	2	5	5	1	2	2	2	2	1	1	5	4	1	1	1	1	5	1	1	19	0
3	3	2	3	2	4	3	1	4	2	3	1	2	1	1	1	4	2	2	4	1	1	2	1	3	1	3	2	1	1	2	2	4	1	1	3	1	1	5	1	4	1	1	1	1	2	1	5	15	0
4	4	2	3	2	4	3	3	4	2	3	2	4	2	2	3	4	2	2	4	2	4	1	3	4	3	3	3	1	3	1	1	4	2	1	1	1	1	3	1	1	1	1	1	1	3	1	3	24	1
4	4	2	2	4	2	2	4	3	4	4	2	4	4	4	2	4	2	2	2	1	4	1	1	1	1	1	1	1	2	1	1	2	1	1	3	1	1	3	1	1	3	1	1	1	3	1	2	18	0
3	3	2	2	3	2	3	2	2	3	3	2	2	3	2	3	3	4	3	3	2	3	1	1	2	1	3	3	1	2	1	2	3	1	1	1	1	1	4	1	1	1	1	1	1	3	1	4	18	1
3	3	1	3	2	2	2	2	3	2	2	3	2	2	2	1	2	3	2	2	1	3	2	1	2	1	4	2	1	4	2	1	2	2	2	3	1	2	2	1	1	2	1	1	1	3	1	2	17	0
4	4	2	5	5	2	2	2	1	5	4	2		5	4	4	2	4	2	4	2	2	1	1	3	2	4	4	3	1	5	5	5	2	4	1	4	4	5	1	1	1	1	1	3	4	1	3	21	0
3	3	1	4	4	3	3	2	3	3	2	2	2	3	2	3	2	3	3	3	1	5	1	1	5	1	5	1	1	1	1	1	1	1	1	5	1	1	1	1	1	3	1	1	1	1	1	5	20	0
2	3	3	2	3	2	2	2	2	3	2	2	3	3	4	3	3	2	3	3	1	2	3	2	2	1	3	1	1	2	3	1	2	1	1	3	1	1	1	1	1	3	1	1	1	2	1	1	16	0
3	4	2	4	3	3	1	1	3	2	2	2	2	3	1	2	1	2	3	2	3	4	1	4	4	3	4	2	1	5	2	2	3	1	2	5	1	2	3	1	1	1	1	1	2	3	1	2	17	0
3	3	4	3	2	3	4	3	4	2	3	5	3	3	2	3	3	2	2	4	2	2	2	1	1	1	1	1	1	3	2	2	1	2	1	5	1	1	1	1	1	4	2	1	3	1	1	5	17	0
4	2	2	4	2	2	3	3	4	2	4	2	4	4	3	4	1	4	1	1	4	5	1	1	5	4	5	4	2	1	4	4	5	2	3	1	3	4	5	1	1	1	1	1	2	5	1	5	17	0
2	2	2	2	3	2	4	2	4	2	3	2	2	4	4	4	2	2	2	4	1	3	1	1	2	1	2	1	1	2	1	1	2	1	1	3	1	1	2	1	1		1	1	1	3	1	3	20	0
4	4	4	4	2	4	4	4	4	2	4	4	4	4	4	4	4	2	2	4	1	1	1	1	1	1	5	1	1	1	1	1	5	1	1	1	1	1	5	1	1	1	1	1	1	5	1	5	17	0
4	4	1	3	3	3	4	3	3	1	4	2	2	3	5	5	5	2	2	5	1	2	1	1	2	1	1	1	1	3	3	1	2	1	1	1	1	1	2	1	1	2	1	1	1	3	1	1		0
2	2	1	2	2	2	2	2	4	2	2	4	2	4	3	1	1	1	2	3	1	1	1	3	1	1	1	1	1	1	1	1	1	1	1	5	1	1	1	1	1	5	1	1	1	1	1	1	14	1
3	3	2	3	4	4	3	2	4	2	3	3	1	4	3	4	3	2	2	3	1	2	3	1	2	1	3	2	1	2	2	1	2	2	1	3	1	4	3	1	1	1	1	1	1	2	1	2	18	0
1	4	1	2	3	1	2	1	1	2	3	3	1	2	1	4	1	2	3	3	1	1	3	1	1	1	1	1	1	4	1	1	1	1	1	5	1	1	1	1	1	5	1	1	1	1	1	1		0
4	3	1	2	3	2	2	2	4	3	1	2	2	5	2	1	4	4	3	4	1	4	1	2	5	1	5	1	1	1	1	1	2	4	1	2	1	1	5	1	1	2	1	1	1	4	1	5	17	0
1	5	4	4	4	1	5	2	4	3	2	3	2	3	4	4	3	3	3	4	3	4	4	2	4	2	4	3	2	3	5	5	3	2	2	1	1	2	5	1	1	1	2	1	3	4	1	5	20	1
4	4	3	4	4	2	2	2	2	4	4	2	4	4	3	3	4	3	2	2	1	1	2	1	1	1	1	1	1	5	1	1	1	2	1	2	1	1	1	1	1	3	1	1	1	1	1	1	17	0
4	1	1	4	4	2	3	2	1	2	2	1	2	1	3	2	1	4	5	2	1	5	1	1	1	1	1	5	1	2	1	1	1	1	1	1	1	1	1	1	2	1	2	2	1	2	3	1	18	0
2	2	3	4	3	3	4	2	3	4	3	5	3	2	1	2	4	1	2	2	1	1	1	1	1	1	1	2	1	1	2	3	2	4	3	3	2	3	1	2	2	3	5	4	2	3	2	2	0	0
5	5	5	4	3	1	5	3	5	3	5	2	2	2	4	4	2	5	3	1	1	1	1	1	3	1	1	1	1	1	1	1	1	1	1	5	1	1		1	1	3	1	1	1	3	1	1	16	3
4	4	2	4	3	5	3	3	4	3	4	3	5	4	2	2	3	1	3	5	3	4	3	1	4	3	3	4	1	3	1	1	3	1	1	1	1	1	2	1	1	1	1	1	1	5	1	5	17	0
2	3	2	3	4	2	3	2	3	3	3	2	3	3	4	4	4	2	2	3	1	2	2	1	2	1	2	1	1	1	1	1	2	1	1	1	1	1	3	1	1	1	1	1	1	2	1	2	19	0
3	4	5	3	3	4	4	2	4	3	3	3	4	4	4	4	2	4	2	2	1	1	1	1		1	1	1	1	2	1	1	1	1	1	5	1	1	1	1	1	2	1	1	1	1	1	3		0
4	4	4	3	2	4	3	2	3	2	3	4	3	3	4	4	3	2	2	4	1	4	1	1	4	3	4	2	1	4	2	2	3	1	1	1	1	2	4	1	1	2	1	1	1	4	1	4	20	0
3	3	2	3	4	2	2	1	2	3	3	2	4	4	3	2	2	3	3	2	1	2	1	1	2	1	3	1	1	4	1	1	2	1	1	2	2	1	2	1	1	1	1	1	1	3	1	3	26	0
4	4	2	2	2	4	2	2	2	2	4	3	4	4	4	4	3	2	2	4		2	1	1	1	1	1	1	1		1	1	1	1	1	5	1	1	1	1	1	5	1	1	1	1	1	1	3	0
3	4	4	2	2	2	5	5	3	3	4	4	4	4	4	4	4	2	2	4	3	2	1	1	1	1	1	4	1	2	2	2	5	3	5	1	3	5	5	2	4	5	1	2	1	3	1	1	18	1
3	3	2	2	2	4	3	2	3	3	3	4	3	2	2	3	2	3	3	3	1	1	1	1	1	3	1	1	1	1	3	1	2	1	1	1	1	1	4	1	1	1	1	1	2	1	1	2	20	0
4	5	4	1	2	3	5	4	4	2	4	4	5	4	4	4	4	2	3	4	1	4	1	1	4	1	1	2	1	5	1	1	5	1	1	2	1	3	5	1	1	5	1	1	1	5	1	5	17	1
3	4	3	3	4	4	3	2	4	2	4	4	4	5	4	3	5	1	2	4	1	1	1	1	5	1	5	1	1	2	1	1	1	1	1	4	1	1	1	3	1	4	1	1	1	1	1	1	16	0
2	4	3	4	2	2	2	3	3	3	2	2	3	3	3	4	2	2	2	4	1	1	1	1	2	1	2	1	1	2	2	2	2	1	1	4	1	1	1	1	1	3	1	1	1	2	1	2	18	0
3	5	5	4	1	2	2	1	4	1	1	4	2	2	3	4	2	1	1	4	1	1	1	1	1	1	1	1	1	3	1	1	1	1	1	4	1	1	1	1	1	4	1	1	1	1	1	1	0	0
2	5	2	4	4	4	4	1	5	2	2	2	2	2	2	5	2	4	2	5	1	5	1	4	4	3	3	3	1	1	1	1	1	1	1	1	1	1	3	4	2	3	3	2	3	2	3	4	16	0
4	2	4	2	2	4	4	4	1	5	3	3	2	3	2	4	3	2	3	4	1	1	1	1	3	1	5	2	1	1	1	1	1	4	3	1	3	2	3	5	4	4	3	2	3	2	3	4	12	0
2	5	2	4	2	4	4	1	5	2	2	2	2	2	2	5	2	4	2	5	1	5	1	1	3	2	2	3	1	1	1	1	3	1	1	1	1	1	3	4	2	3	3	2	3	2	3	4	0	0
5	4	4	4	3	4	4	3	3	3	3	2	3	2	3	4	4	3	2	3	1	3	3	1	3	1	2	3	1	3	2	2	4	2	1	2	1	2	4	2	1	2	3	1	2	3	1	2	16	0
3	4	2	4	2	2	4	2	4	2	4	2	2	2	2	4	2	3	2	3	2	5	2	1	5	1	5	1	1	4	2	1	1	2	1	5	4	1	1	2	1	5	3	2	1	1	1	1	18	1
2	2	2	4	2	2	2	2	2	2	2	2	2	4	4	4	2	4	2	2	1	1	1	1	1	1	1	1	1	1	2	2	2	1	1	2	1	1	2	2	1	2	2	1	1	1	1	2	13	0
1	1	1	1	2	3	2	2	2	2	2	4	2	2	3	3	2	3	2	3	1	5	1	2	1	2	1	1	1	2	1	1	1	1	1	3	1	1	1	1	1	4	1	1	1	1	1	1	17	1
3	3	3	3	4	3	3	2	3	3	2	3	2	3	3	3	3	3	2	4	2	3	1	1	3	2	3	1	1	4	1	1	2	1	1	2	1	1	4	1	1	3	1	1	1	3	1	3	14	0
1	1	3	1	2	2	2	2	2	2	2	2	2	2	2	2	2	3	4	2	1	1	2	4	3	1	3	1	1	2	2	2	4	3	2	1	2	4	5	1	1	1	2	1	2	1	1	5	17	1
4	5	2	2	4	4	3	1	2	5	2	2	2	3	2	4	2	2	4	2	1	3	1	1	2	1	1	1	1	1	1	1	1		1	5	1	1	2	1	1	1	1	1	1	1	1	1	17	0
2	3	2	3	2	2	2	2	3	3	2	2	2	2	2	3	3	2	2	3	2	3	2	1	3	1	2	1	1	3	1	1	3	2	1	1	1	1	4	1	1	2	1	1	1	3	1	4	18	0
1	1	1	5	2	2	2	2	2	3	2	2	2	2	3	3	2	3	3	3	3	1	1	1	1	1	1	1	1	3	1	1	1	1	1	2	1	1	4	1	1	1	2	2	1	1	1	1		0
2	2	2	2	1	1	5	5	2	2	2	2	2	2	4	2	5	5	5	1	1	1	1	1	1	1	1	1	1	1	1	1	1	1	1	4	1	1	1	1	1	5	1	1	1	1	1	1	16	0
2	3	2	2	3	2	4	1	2	3	4	1	1	2	2	5	1	1	1	3	5	1	1																						1	2	1	2	18	0
4	4	4	4	4	4	2	2	2	2	4	2	2	2	4	2	3	3	4	2	1	5	1	1	5	1	5	1	1	1	1	1	2	1	1	3	1	1	5	1	1	1	1	1	1	4	1	1	18	0
2	4	4	4	4	2	2	2	4	4	2	2	2	2	3	3	3	2	3	3	1	1	1	2	2	1	1	1	1	1	2	5	5	1	1	3	1	1	1	1	1	1	1	1	1	1	1	1	17	0
4	4	4	4	5	5	4	4	4	2	4	1	1	1	4	5	4	5	2	1	1	3	1	1	4	1	4	1	1	5	4	2	5	2	1	1	1	1	5	1	1	1	1	1	1	3	1	3	0	0
3	4	2	2	2	4	4	2	4	2	2	2	2	4	4	4	2	2	2	2	1	1	2	1	1	1	1	1	1	1	1	1	1	1	1	3	1	1	1	1	1	3	1	1	1	2	1	2	18	0
3	3	2	2	3	4	3	3	3	2	4	3	2	3	3	2	3	3	3	4	1	3	1	1	4	4	4	1	2	3	2	1	3	2	1	3	1	3	3	2	3	3	2	2	2	3	1	4		0
3	3	2	3	2	2	4	2	3	2	2	4	2	2	3	3	2	2		3	1	1	2	1	1	1	1	1	1	2	1	1	1	1	1	5	1	1	2	1	1	5	1	1	1	1	1	1	22	0
3	1	1	2	3	2	1	4	2	2	2	1	2	2	3	3	1	2	2	2	1	1	1	1	1	1	1	1	1	3	2	1	2	1	1	1	1	1	3	1	1	3	1	1	3	2	1	2	17	0
3	4	3	3			3	4	3	2	3	3	3	3	3	3	3	3	3	3	3	1	1	1	2	1	2	1	1	3	1	1	1	1	1	4	4	1	1	1	1	4	1	1	1	2	1	2	20	0
2	4	4	4	4	2	4	2	4	2	2	2	3	2	2	4	4	3	2	2	3	4	1	1	3	3	4	1	1	3	2	1	3	1	3		1	1	3	1	1	1	1	1	1	5	1	4		0
3	3	4	4	4	4	3	3	3	2	4	2	2	4	3	3	4	2	2	3	5	1	3	1	1	1	1	1	1	2	1	1	2	1	1	2	1	1	2	1	1	2	1	1	1	2	1	1	20	0
4	4	4	4	2	2	2	2	4	2	2	2	2	4	2	2	4	2	4	4	2	4	2	2	4	2	2	1	1	4	1	1	2	1	1	1	1	1	2	1	1	4	1	1	1	2	1	2		1
4	5	4	2	5	5	3	2	4	2	5	1	1	5	1	5	5	5	2	4	1	1	3	1	1	1	1	1	1	5	1	5	3	2	5	1	5	1	3	1	1	3	1	1	1	1	1	3		0
3	3	2	2	3	4	2	2	4	2	3	3	2	2	3	5	2	1	1	5	1	1	1	1	2	1	1	1	1	2	2	1	3	1	1	4	1	1	2	2	1	3	1	1	1	1	1	2	17	0
4	4	3	2	2	4	4	4	4	2	4	4	4	4	4	4	4	2	3	4	1	5	1	1	1	1	2	1	1	4	1	1	2	1	1	4	1	1	2	1	1	1	4	1	1	2	1	2	19	0
3	2	3	2	2	3	4	2	3	1	2	2	2	2	2	2	2	2	1	4	4	4	1	1	3	2	2	1	1	4	1	1	2	1	1	1	1	1	1	1	1	1	1	1	1	4	1	4	21	0
3	4	2	3	3	4	3	2	1	3	2	2	2	2	3	4	3	4	2	4	3	1	1	1	1	1	1	1	1	3	1	1	1	1	1	1	1	1	1	1	1	1	1	1	1	3	1	5	0	0
3	2	2	3	2	2	4	2	3	3	3	2	3	1	2	2	3	3	3	4	5	1	1	1	1	1	1	1	1	3	2	1	5	1	1	1	1	1	2	1	1	2	1	1	1	1	1	3	18	0
2	2	2	3	3	3	1	2	4	3	4	2	1	2	3	4	3	2	2	4	3	4	4	4	4	1	3	2	1	4	1	1	4	1	1	2	1	1	3	1	1	2	1	1	1	2	1	4	20	0
2	2	2	3	3	3	1	2	3	2	2	1	2	3	4	3	4	2	2	4	3	4	4	4	4	1	3	2	1	4	1	1	4	1	1	2	1	1	3	1	1	2	1	1	1	2	1	4	21	0
1	2	3	2	3	2	2	2	2	2	2	2	1	2	2	4	2	3	1	2	1	1	2	1	2	1	2	1	1	3	1	1	1	1	1	3	1	1	2	1	1	3	1	1	1	1	1	1	17	0
4	4	4	2	4	2	2	2	4	2	1	2	2	2	2	4	5	2	4	2	3	3	2	1	4	3	4	2	1	4	1	1	4	1	1	1	1	1	5	1	1	1	1	1	1	3	1	4	19	0
1	4	5	2	2	3	3	3	3	2	3	1	1	1	3	4	4	1	4	2	1	2	1	1	2	1	1	1	1	3	1	1	2	1	1	5	1	1	1	1	1	1	1	1	1	1	1	1	18	0
1	4	1	2	4	3	1	2	2	2	4	3	2	4	1	3	3	2	2	3	1	4	1	1	4	1	2	1	1	1	1	1	2	1	1	3	1	1	1	1	1	3	1	1	1	1	1	5	20	2
3	2	4	2	3	2	1	2	3	4	2	1	3	3	4	3	2	2	2	4	1	4	1	1	1	1	5	1	1	2	1	1	2	1	1	4	1	1	1	1	1	1	1	1	1	2	1	1	0	0
2	2	2	4	1	2	1	2	2	4	2	3	3	4	3	3	4	1	3	4	1	2	1	1	2	1	1	1	1	2	1	1	1	1	1	5	1	1	1	1	1	2	1	1	1	1	1	1	16	0
3	3	1	4	3	2	4	3	3	2	2	2	3	2	3	4	2	2	3	3	1	2	3	1	3	3	5	3	2	3	2	1	2	3	3	1	1	3	1	1	1	1	1	1	3	1	3	5	21	0
1	2	2	2	2	4	2	3	3	2	2	3	2	2	3	4	3	2	1	2	1	1	1	1	1	1	1	1	1	2	1	1	1	1	1	4	1	1	1	1	1	3	1	1	1	1	1	1	20	0
3	4	2	3	2	2	3	2	2	2	3	2	2	2	2	4	2	4	4	3	1	2	2	1	2	1	2	1	1	2	1	1	2	1	1	4	1	1	1	3	1	4	2	1	1	2	1	1	18	0
3	4	2	3	1	4	1	2	4	3	1	2	4	3	2	4	2	1	3	3	2	1	1	4	1	1	2	1	1	4	2	2	3	1	1	3	1	1	3	1	1	1	1	1	1	2	1	3	16	0
2	2	2	2	2	2	4	2	2	2	2	4	2	2	2	3	2	2	2	2	1	1	3	1	1	1	1	1	1	1	1	1	1	1	1	5	1	1	1	1	1	5	1	1	1	1	1	1	17	0
4	4	1	4	2	3	3	2	4	3	3	3	4	4	3	3	5	1	1	3	2	1	2	1	2	1	1	1	1	2	1	1	2	1	1	5	1	1	1	1	1	2	2	1	1	5	1	3	18	0
2	3	2	2	3	3	3	3	3	2	2	3	2	2	2	5	2	3	2	3	1	2	2	1	2	1	3	1	2	1	2	1	3	2	2	3	2	1	2	3	1	3	3	1	1	1	1	2	18	0
2	2	2	2	3	2	2	2	3	2	2	3	2	2	2	2	2	2	2	4	1	2	1	1	2	1	3	1	1	4	1	1	3	1	1	1	1	2	2	1	1	1	1	1	1	3	1	3	22	0
2	3	4	3	3	2	2	2	4	2	3	3	2	2	2	2	2	2	2	2	1	1	1	1	1	1	1	2	1	2	1	1	1	1	1	3	2	1	1	1	1	2	1	1	1	1	1	1	20	0
2	2	2	2	2	2	3	4	4	3	4	4	2	2	3	2	2	3	3	3	3	4	1	1	2	2	4	3	1	2	1	1	3	1	1	3	1	4	5	1	1	3	1	1	1	4	1	3	18	0
2	2	4	4	2	1	1	1	3	2	1	3	2	2	3	2	1	3	4	4	1	3	1	1	2	1	3	1	1	1	1	1	2	1	1	3	1	1	2	1	1	1	1	1	1	2	1	2	17	0
3	1	1	5	4	2	2	1	2	3	2	2	2	2	3	3	3	2	2	4	1	1	1	1	3	1	1	1	1	1	1	1	1	1	1	5	1	1	1	1	1	5	1	1	1	1	1	2	20	0
2	3	1	2	2	2	2	1	3	4	2	2	2	2	2	3	2	3	4	3	1	1	1	1	1	1	1	1	1	2	1	1	1	1	1	5	1	1	1	1	1	5	1	1	1	1	1	1	24	0
4	4	4	2	3	3	3	4	4	2	4	5	5	5	5	5	4	1	2	5	5	1	1	1	1	5	1	5	1	1	1	1	1	1	5	5	1	1	1	1	1	4	3	1	1	1	1	1	0	0
2	4	3	2	2	2	4	2	4	2	2	2	2	2	4	4	2	4	2	4	1	1	1	1	1	1	1	1	1	3	2	1	1	2	1	3	2	2	1	2	1	1	1	1	1	1	1	5	16	0
2	2	1	2	3	1	1	2	2	2	2	3	2	1	3	3	3	3	2	2	1	1	1	1	1	1	1	1	1	3	2	1	3	1	1	1	1	1	3	1	1	2	1	1	3	1	1	2	17	0
3	3	3	3	4	2	4	2	3	2	2	3	3	4	4	4	4	2	2	4	1	1	1	1	1	1	1	1	1	2	1	1	3	1	1	3	1	1	4	1	1	2	1	1	1	3	1	3	18	0
2	2	2	3	3	2	2	2	2	2	2	3	2	2	3	2	2	2	2	4	1	1	3	1	1	1	1	1	1	3	1	1	1	1	1	5	1	1	1	1	1	5	1	1	1	1	1	1	23	0
5	5	5	4	4	5	5	5	5	1	5	5	5	5	5	5	5	1	4	5	1	1	5	1	4	1	3	1	1	2	3	2	2	1	1	1	1	1	1	1	1	1	3	1	1	4	1	2	16	0
3	3	1	2	2	2	4	4	4	4	3	2	3	4	2	4	4	4	4	1	2	5	1	1	5	1	5	2	1	3	1	2	5	2	1	1	1	2	5	2	1	1	1	2	1	4	1	5	0	0
1	2	2	4	5	3	2	2	3	4	3	2	2	3	2	3	2	3	4	2	2	5	2	3	4	2	5	2	2	2	3	4	3	2	3	3	2	2	3	2	3	4	3	2	1	4	3	3	18	0
3	3	2	4	2	1	2	2	3	2	3	2	2	2	3	2	2	4	2	2	1	2	2	1	4	1	3	2	2	5	3	3	3	2	3	1	1	2	3	1	1	1	1	1	1	5	3	5	18	0
3	4	4	3	2	4	4	2	4	2	2	2	3	4	2	2	4	2	3	3	2	3	2	1	3	1	3	2	1	1	3	1	4	1	2	1	1	1	2	1	1	1	2	1	1	3	1	4	17	0
4	4	1	5	2	1	1	1	1	2	1	4	3	1	4	2	3	1	2	3	1	1	1	1	1	1	2	1	1	3	1	1	1	1	1	5	1	1	1	1	1	5	1	1	1	1	1	1	18	0
1	1	2	3	3	1	1	2	1	5	2	2	1	2	4	2	4	2	3	2	2	4	1	1	5	1	2	1	1	1	1	1	5	1	1	1	1	2	5	1	1	1	1	1	1	5	1	5	0	0
4	4	1	2	2	4	4	4	4	2	4	4	4	4	3	3	3	3	3	3	3	2	1	1	5	1	5	1	1	1	1	1	5	1	1	1	1	1	5	1	1	1	1	1	1	5	1	5	20	0
3	3	2	4	4	3	3	2	3	2	2	2	2	2	2	3	4	2	2	4	1	1	1	1	2	1	3	2	1	3	1	1	4	2	1	2	1	1	1	1	1	1	1	1	1	3	1	1	18	0
2	4	3	4	3	4	2	1	3	3	3	2	3	3	3	3	2	2	2	3	1	2	1	1	2	1	1	1	1	5	1	3	2	2	1	1	1	3	3	1	1	1	1	1	1	2	1	3	19	0
2	3	2	2	3	4	2	2	3	2	4	3	3	5	2	3	3	5	1	4	1	2	1	1	1	1	2	2	1	2	1	1	1	1	1	3	1	2	2	1	1	1	2	1	1	2	1	3	20	0
4	4	2	3	2	3	2	3	3	1	1	1	3	2	4	3	3	2	2	3	1	5	1	5	5	5	5	1	1	1	1	5	5	1	2	1	1	5	5	1	1	1	1	1	1	5	1	2	15	0
4	3	3	4	5	3	2	3	2	2	4	3	3	4	3	1	3	4	5	1	4	2	1	1	2	1	2	1	1	5	1	1	2	1	1	2	1	1	3	1	1	1	1	2	1	3	1	4	17	0
4	2	2	3	4	2	4	4	2	2	2	2	2	2	4	2	4	4	2	2	1	1	1	1	2	1	1	1	1	5	1	1	1	1	1	3	1	1	1	1	1	1	1	1	1	2	1	2	15	0
3	3	3	2	4	2	2	2	2	4	2	2	2	3	2	1	2	2	4	4	1	1	1	1	1	1	1	1	1	3	1	1	1	1	1	5	1	1	1	1	1	5	1	1	1	1	1	1	17	1
2	2	2	2	2	2	4	4			2		2		2		4	2	2	4	1	5	1	5	4	1	1	1	1	1	1	1	1	1	1	5	1	1	1	1	1	5	1	1	1	5	2	1	0	0
4	4	3	4	4	2	4	4	4	2	4	2	4	4	2	2	2	2	2	4	2	1	1	1	2	1	2	1	1	3	1	1	3	1	1	3	1	1	3	1	1	3	1	1	1	3	1	3	16	0
2	2	4	2	2		2	2	2	2	2	4	4	2	2	4	1	4	2	1	1	2	3	1	1	1	2	2	1	4	1	1	2	2	1	3	1	4	5	1	1	2	1	1	1	2	1	1	18	0
2	3	2	3	2	5	4	4	4	3	2	3	1	1	2	3	1	4	2	2	1	2	1	1	3	1	2	1	1	5	1	1	1	1	1	3	2	1	1	1	1	5	1	1	1	1	1	1	17	0
4	3	3	3	2	4	3	2	4	1	5	2	2	2	4	3	2	3	2	4	1	2	1	1	1	1	1	1	1	4	1	1	1	1	1	5	1	1	1	1	1	2	1	1	1	1	1	2		0
2	2	2	4	3	2	2	2	2	4	2	3	2	2	2	4	4	4	4	2	1	1	1	2	5	1	1	1	1	1	2	1	2	1	1	4	2	5	1	1	1	4	2	1	1	2	1	5	16	0
2	2	2	2	2	2	2	2	4	2	2	2	2	2	2	2	2	2	2	2	3	3	1	1	3	3	3	3	1	4	3	1	3	3	3	1	1	2	4	1	1	1	1	1	2	3	1	5	20	0
2	3	4	4	4	2	2	3	4	2	3	2	3	2	3	3	4	3	4	3	4	2	3	2	2	3	2	5	1	2	3	2	5	1	2	1	1	2	1	5	5	4	4	3	3	5	2	3	18	0
1	1	1	2	3		1	2	1	3	1	1	2	1	1	5	1	2	1	5	1	1	1	1	1	1	1	1	1	1	1	1	1	1	1	5	1	1	1	1	1	5	1	1	1	1	1	1	16	0
2	3	2	3	2	3	2	2	2	4	2	3	2	2	4	4	2	2	2	3	1	3	1	1	2	4	2	1	1	4	1	1	3	1	1	1	1	1	4	1	1	1	1	1	4	3	1	3	10	0
4	3	1	3	4	3	3	3	2	4	3	2	2	4	4	4	4	5	3	1	3	1	1	1	1	1	1	1	1	4	1	5	5	1	1	3	1	1	1	1	1	4	1	1	1	1	1	1	18	0
2	2	2	2	2	1	1	2	3	3	2	3	2	1	2	2	2	3	2	2	1	5	1	1	1	1	1	1	1	5	1	1	1	1	1	3	1	1	1	1	1	3	1	1	1	1	1	2		0
4	3	1	3	4	3	3	3	2	4	3	2	2	4	4	4	4	5	3	1	3	1	1	1	1	1	1	1	1	4		1	1	1	1	3	1	1	1	1	1	4	1	1	1	1	1	1	17	0
3	2	2	3	2	2	4	2	1	2	3	3	3	1	2	4	2	3	2	3	1	1	1	1	1	1	1	1	1		1	1	1	1	1	3	1	1	2	1	1	3	1	1	1	2	1	1	19	0
1	1	1	2	2	1	1	1	1	2	1	1	1	1	1	1	4	2	2	3	1	2	1	1	2	2	1	1	1	1	1	1	1	1	1	2	1	1	2	1	1	2	2	2	1	2	4	2		0
1	2	2	3	3	3	2	2	2	2	2	2	2	2	2	3	3	4	2	4	4	2	1	1	2	1	2	1	1	3	1	1	2	1	1	5	1	1	1	1	1	5	1	1	1	1	1	1	88	0
2	1	2	4	3	2	2	2	2	3	3	2	2	2	3	3	3	4	4	2	2	4	1	1	2	1	1	2	1	2	1	1	1	1	1	5	1	1	1	1	1	3	2	1	1	1	1	2	15	0
2	2	2	2	4	2	2	2	2	3	2	2	2	2	2	3	2	4	4	2	1	2	1	1	2	1	5	1	1	1	1	1	1	1	1	3	1	1	5	1	1	1	1	1	1	2	1	3	19	0
2	3	3	4	3	2	2	1	4	3	3	2	1	2	3	3	2	1	2	3	5	3	1	1	1	1	1	1	1	1	1	1	1	1	1	2	1	1	1	3	1	4	2	2	1	1	1	4	17	0
3	2	1	2	3	3	2	1	2	3	4	3	3	2	2	3	4	3	3	3	2	3	1	3	4	1	3	4	3	1	2	3	2	5	4	3	2	2	3	3	3	2	2	2	2	5	1	5	15	0
3	4	4	3	4	2	3	2	3	2	2	3	4	2	2	4	2	4	2	4	1	2	1	1	4	1	4	1	1	5	1	1	4	1	1	3	1	1	1	1	1	3	1	1	1	1	1	1	21	0
5	1	1	2	1	4	3	3	4	3	2	2	2	2	4	5	4	5	2	4	1	4	1	1	2	1	1	1	3	2	2	3	4	3	2	5	5	4	2	3	2	1	2	3	3	2	4	2	23	0
1	3	1	1	1	1	1	1	1	1	1	3	1	1	3	2	1	4	1	1	1	5	1	2	1	1	1	1	1	3	1	1	3	1	1	1	1	1	3	2	2	1	1	2	3	1	1	4	18	0
4	4	4	2	2	4	4	1	3	1	4	3	3	2	3	5	3	3	3	3	4	3	2	1	5	3	4	3	2	4	2	2	3	1	1	1	1	2	3	1	1		1	1	1	5	1	3	23	0
2	2	2	2	2	2	2	2	2	2	3	2	2	2	2	4	2	2	2	4	1	1	1	1	1	1	1	1	1	1	1	1	1	1	1	5	1	1	1	1	1	5	1	1	1	1	1	1	23	0
3	4	2	2	3	4	2	2	3	2	3	3	4	4	4	4	4	4	2	3	1	1	1	1	2	1	5	3	1	2	1	2	3	1	1	4	1	1	2	1	1	5	1	1	1	3	1	1	20	0
3	3	2	2		4	3	2	2	3	2	4	3	3	4		3	4	3	4	1	2	1	1	2	1	2	1	1	1	1	1	2	1	1	4	1	1	2	1	1	4	1	1	1	5	1	5		0
3	2	2	2	2	3	3	2	3	2	3	2	2	2	2	3	2	2	2	2	1	1	1	1	1	1	1	1	1	1	1	1	1	1	1	5	1	1	1	1	1	5	1	1	1	1	1	5		1
3	3	2	3	2	2	3	3	3	2	3	3	2	2	3	3	2	1	2	3	1	1	3	1	1	1	1	1	1	2	1	1	1	1	1	5	1	1	1	1	1	5	1	1	1	1	1	1	22	0
4	3	4	2	2	2	2	2	2	4	3	4	2	2	2	3	3	2	3	4	4	3	2	1	4	2	4	2	1	2	1	1	4	1	1	2	1	1	4	1	1	1	1	1	1	4	1	4	18	0
2	2	2	3	3	2	2	2	3	4	3	3	3	2	3	4	3	4	2	3	1	2	1	1	2	1	2	1	1	1	1	1	2	2	1	2	1	1	2	1	1	1	1	1	1	2	1	2	0	0
4	4	4	2	3	4	4	3	4	3	4	4	4	4	4	4	3	3	2	3	3	3	3	3	4	2	3	3	3	3	3	3	3	3	3	3	3	3	3	3	3	3	2	2	2	3	3	3	18	0
2	3	2	2	3	2	2	2	2	3	3	2	2	2	3	2	2	4	2	2	1	2	1	1	2	1	2	1	1	1	1	1	2	1	1	3	1	1	1	1	1	3	1	1	1	2	1	5	20	0
1	1	1	2	2	2	2	2	3	3	4	4	1	1	1	3	4	2	2	4	1	1	1	1	1	1	1	1	1	5	1	1	2	1	3	1	1	1	5	1	1	1	3	1	3	3	3	3	18	0
4	5	4	1	2	2	3	4	5	2	4	5	5	4	5	5	5	1	1	5	1	1	1	1	1	5	1	1	1	1	2	3	2	5	5	4	3	2	5	2	3	4	4	3	2	5	2	2	16	0
1	4	1	3	5	1	1	1	1	5	1	1	1	1	1	5	1	5	5	1	2	3	1	3	5	1	2	1	1	4	4	4	3	3	1	1	1	2	5	1	1	1	1	1	1	5	1	5	16	0
1	1	1	5	5	1	1	1	1	5	1	1	1	1	1	1	1	5	5	1	1	2	1	1	4	1	1	1	1	2	2	2	4	2	2	2	2	2	4	2	2	2	2	2	2	4	2	4	18	0
4	1	5	5	1	1	1	1	3	3	3	1	5	3	1	1	5	3	3	3	1	5	4	1	3	2	4	3	2	4	5	3	3	5	2	4	1	1	4	1	2	4	5	1	5	5	5	5	15	0
4	4	2	4	4	2	2	2	2	4	4	2	2	4	4	4	4	2	2	4	2	3	1	1	4	4	4	2	3	3	3	1	5	1	2	1	1	2	5	1	1	1	1	1	1	4	1	5	17	0
2	2	2	3	3	3	3	4	4	2	5	3	3	2	2	5	4	2	2	4	1	5	1	1	1	1	2	1	1	3	1	1	1	1	1	3	1	1	1	1	1	1	1	1	1	1	1	3	20	0
3	2	4	2	2	2	2	3		4	4	4	4	4	2	4	4	2	2	2	1	1	2	1	1	1	1		1	2	1	1	1	1	1	2	2	1	1	1	1	5	1	1	2	2	1	1		0
3	4	3	3	3	3	3	3	3	3	3	3	3	3	3	3	4	3	3	3	1	2	1	1	1	1	1	1	1	4	1	1	1	1	1	5	1	1	1	1	1	1	1	1	1	1	1	1	16	0
2	2	2	2	2	2	2	2	4	2	4	4	4	2	2	2	2	4	4	2	1	5	1	1	2	1	2	1	1	1	1	1	2		1	1	1	1	3	1	1	1	1	1	1	3	3	2	18	0
3	4	4	3	2	4	3	4	3	2	3	4	3	4	3	4	3	2	3	4	1	3	1	1	4	1	1	1	1	1	2	3	3	2	3	1	2	1	5	1	2	1	1	1	1	5	4	5	17	0
2	3	2	3	3	4	3	3	3	2	4	2	3	3	3	2	2	2	2	4	1	1	2	1	2	1	2	1	1	3	1	1	2	1	1	4	1	1	2	1	1	4	1	1	1	2	1	1	18	0
5	5	5	1	1	5	5	4	4	2	4	4	4	4	4	3	3	3	3	3	4	2	4	3	3	3	3	4	4	5	5	5	2	4	4	4	4	4	2	5	5	5	3	3	3	3	3	3	19	0
2	4	3	2	3	2	3	2	2	2	3	3	2	2	2	2	4	2	3	3	1	3	1	1	1	1	3	1	1	2	1	1	2	1	1	2	1	1	4	1	1	1	1	1	1	2	1	5	20	0
2	2	3	2	3	2	2	4	4	2	4	2	2	4	4	2	4	2	2	4	1	3	2	1	3	2	4	1	1	2	3	2	4	2	3	1	1	3	4	1	1	1	1	1	1	4	1	2		0
1	1	1	2	2	1	2	2	4	2	2	1	1	3	2	5	3	2	2	3	1	2	1	1	2	1	2	1	2	1	2	2	2	1	2	2	1	1	2	2	1	2	1	1	1	2	1	2	17	0
1	1	1	2	2	1	1	1	1	2	1	1	1	1	1	4	1	2	2	1	1	2	1	1	1	1	1	1	1	1	3	3	2	3	3	3	1	1	1	1	1	3	1	1	3	1	1	1	18	0
3	3	3	3	2	2	2	3	3	2	2	2	2	2	2	2	3	3	3	3	1	1	1	1	2	1	2	1	1	2	1	1	2	1	1	3	1	1	2	1	1	3	1	1	1	2	1	1	16	0
2	4	2	4	2	4	4	2	4	2	2	2	2	4	4	4	4	4	2	4	4	5	1	1	5	1	2	1	1	1	1	1	2	1	1	1	1	1	2	1	1	1	1	1	1	2	1	5	18	0
2	4	3	3	2	3	5	3	3	1	2	4	2	2	3	5	4	2	3	4	1	1	2	1	2	1	4	1	1	4	1	1	2	1	1	1	1	1	2	1	1	1	1	1	1	2	1	2	18	0
4	3	4	4	3	4	4	1	2	3	3	2	1	2	2	1	4	1	3	1	2	4	2	2	4	2	4	3	2	1	3	2	4	3	2	1	2	1	4	2	2	1	2	2	2	4	1	4	18	0
4	4	5	1	3	4	3	1	1	3	4	3	1	3	2	1	3	1	2	4	3	4	2	2	4	2	4	3	3	2	3	3	4	4	2	1	2	2	4	2	2	1	2	2	2	4	1	4	18	0
1	1	2	5	5	1	1	4	4	2	4	1	1	1	1	1	1	2	2	3	5	5	1	4	2	1	5	1	1	1	1	1	4	3	3	3	4	3	3	3	3	3	3	3	3	3	3	3	17	0
2	2	2	4	4	3	4	2	4	5	2	4	1	2	3	1	2	3	5	2	1	4	3	4	2	2	3	3	3	1	1	1	4	2	2	2	2	3	4	3	3	2	3	2	3	3	2	3	20	0
4	4	4	2	2	4	4	2	2	2	2	2	4	2	2	2	2	2	2	4	5	1	1	1	1	1	5	1	1	1	1	1	5	1	1	1	1	1	1	1	1	5	1	1	1	1	1	1	15	0
1	2	5	4	4	2	4	1	2	1	1	1	2	3	3	5	2	5	1	3	1	1	1	1	1	1	1	1	1	5	1	1	1	1	1	5	1	5	1	1	1	1	1	1	1	1	1	1	18	0
2	4	2	4	2	4	2	2	3	3	4	4	4	2	2	2	2	4	4	2	4	2	3	1	3	1	3	1	1	1	1	1	1	1	1	1	1	1	3	1	3	1	1	1	3	5	1	5		0
2	2	3	3	4	4	2	4	4	4	3	2	4	3	4	2	2	4	3	4	3	5	1	2	3	3	5	2	1	3	4	4	4	2	4	4	2	3	4	1	1	2	1	1	3	2	1	3	0	0
1	4	4	2	2	1	2	2	4	2	2	1	2	2	1	3	2	3	3	3	1	2	1	1	2	1	1	1	1	3	1	1	2	1	1	2	1	1	2	1	1	1	1	1	1	2	1	2	0	0
3	3	3	2	2	3	2	2	2	1	1	3	3	3	1	5	1	2	2	3	1	2	1	1	1	1	1	1	1	1	1	1	1	1	1	4	1	1	2	1	1	1	1	1	1	2	1	1	16	0
2	2	3	3	3	4	4	4	2	2	4	4	4	1	2	3	4	4	2	4	1	1	1	1	1	1	1	1	1	3	1	1	1	1	1	5	1	1	1	1	1	3	1	1	1	1	1	3	17	0
1	1	1	2	2	1	1	1	4	5	1	1	1	1	1	4	1	2	2	2	2	3	1	1	4	1	5	3	5	4	1	3	3	1	1	2	3	1	5	1	1	1	1	1	1	3	1	5	16	0
1	2	5	5	4	3	1	2	4	4	3	2	4	5	2	3	4	4	5	1	1	1	1	1	4	1	5	1	2	1	2	3	2	2	1	2	1	4	4	5	1	2	3	1	2	3	1	4	0	0
2	1	3	4	4	3	3	2	3	2	2	3	1	2	2	3	2	4	3	1	1	5	1	1	5	1	5	1	1	2	4	1	5	3	3	3	2	4	5	2	3	4	3	2	3	4	1	3	18	0
2	4	3	2	2	2	2	2	3	3	2	2	4	3	2	4	4	2	3	4	2	2	1	1	2	1	2	1	1	1	1	1	2	1	1	4	1	1	2	1	1	1	1	1	1	2	1	5	13	0
2	2	1	2	3	2	2	2	2	2	2	2	2	2	1	2	2	3	2	3	1	1	1	1	1	1	1	1	1	1	1	1	1	1	1	2	1	1	1	1	1	2		1	1	5	1	5	20	0
1	1	1	1	2	1	1	1	1	1	1	4	1	1	2	5	1	2	1	2	1	5	2	1	1	1	2	1	1	4	2	2	1	1	1	1	2	1	1	1	1	1	1	1	1	2	1	1	20	0
2	4	2	2	4	2	2	4	3	3	3	3	2	2	3	4	3	3	3	3	1	1	2																						1	2	1	1	16	0
4	4	5	2	2	5	5	3	3	2	4	2	3	2	3	4	2	3	3	3	1	1	1	1	2	1	1	1	1	5	1	1	1	1	1	2	1	1	2	1	1	1	1	1	1	2	1	1	18	0
2	4	1	2	2	1	1	3	2	3	2	3	2	1	1	4	1	3	3	3	1	1	1	1	1	1	1	1	1	1	1	2	1	1	1	5	1	1	1	1	1	5	1	1	1	1	1	2	14	0
2	3	2	2	3	3	2	4	3	2	3	2	3	2	2	3	3	2	3	2	2	4	1	1	1	1	1	2	2	1	2	3	2	5	5	4	3	2	5	1	2	3	4	5	4	3	2	5	17	0
3	3	2	3	3	2	2	2	2	3	2	2	2	2	2	4	3	4	3	2	1	1	1	1	2	1	2	1	1	3	1	1	2	1	1	3	1	1	2	1	1	3	1	1	1	1	1	1	17	0
3	3	2	3	3	2	2	2	2	3	2	2	2	2	2	4	3	4	3	2	1	1	1	1	2	1	2	1	1	3	1	1	2	1	1	3	1	1	2	1	1	3	1	1	1	1	1	1	17	0
3	2	2	3	3	2	2	4	3	3	2	2	3	3	2	3	3	3	3	3	1	1	2	1	1	1	1	1	1	2	1	1	1	1	1	5	1	1	1	1	1	2	1	1	1	1	1	1	15	0
1	5	1	3	4	1	1	1	1	5	1	1	2	4	3	5	3	4	3	4	1	1	2	1	1	1	1	1	4	2	3	4	4	5	1	4	2	5	4	4	2	5	1	2	3	2	2	1	18	0
2	2	2	2	4	2	2	2	2	4	2	2	2	2	2	3	3	3	3	3	1	2	1	1	2	1	2	1	1	3	1	1	2	1	1	4	1	1	2	1	1	2	1	1	1	2	1	4	17	0
3	3	2	3	3	4	3	2	3	3	3	3	3	3	3	4	3	3	3	3	2	2	3	1	2	1	2	1	1	3	1	1	2	1	3	1	1	4	5	1	1	1	1	1	1	2	1	2	16	0
3	3	3	3	3	2	4	3	3	2	2	2	2	1	2	2	2	2	4	1	1	1	1	1	1	1	1	1	1	3	2	1	1	1	2	3	1	1	1	1	1	2	1	1	1	1	1	4	15	0
3	3	3	3	3	2	2	2	3	3	3	3	3	3	3	3	3	3	3	3	1	2	3	1	2	1	2	3	1	3	1	1	2	1	1	3	3	1	2	1	1	2	1	1	1	1	1	1	0	0
3	3	4	3	4	3	3	4	3	3	3	4	1	1	1	3	1	3	1	1	1	1	1	1	5	1	1	1	1	2	1	1	3	1	1	1	1	1	4	2	2	1	2	2	3	2	1	4		0
1	1	1	2	1		2	4	3	1	3	2	2	1	2	4	3	2	1	3	2	3	1	1	4	1	3	1	1	5	2	3	4	1	2	1	1	1	3	1	1	2	1	1	1	4	1	4		0
3	4	4	3	3	3	3	3	3	2	3	3	3	3	3	5	2	3	3	3	4	2	1	1	2	1	1	1	1	3	1	1	1	1	1	4	1	1	1	1	1	3	1	1	1	1	1	1	18	0
3	4	2	3	3	4	4	3	3	3	4	4	3	3	4	2	2	2	2	4	1	1	1	1	5	1	1	1	1	2	1	1	1	1	1	5	1	1	1	1	1	5	1	1	1	1	1	1	17	0
3	4	4	4	4	3	2	2	2	2	1	3	3	1	3	3	1	3	3	1	2	4	2	1	3	1	2	1	1	4	1	1	2	1	1	5	1	1	2	2	1	5	1	1	1	1	1	1		0
1	1	1	5	5	1	1	1	1	5	1	3	2	1	3	2	3	4	2	3	4	3	2	5	3	3	2	1	1	1	3	2	5	1	2	3	2	1	5	3	2	4	5	2	3	5	1	3	20	0
1	1	1	4	3	5	2	1	3	3	2	4	1	3	2	3	2	2	5	3	5	1	1	1	2	5	1	1	1	2	1	1	1	1	1	4	1	1	2	1	1	2	1	1	5	2	1	4	38	0
3	4	2	4	3	1	1	2	3	3	2	1	3	1	2	4	2	2	2	4	1	3	1	1	3	3	3	3	3	3	3	3	3	3	2	1	3	1	3	4	3	2	1	3	3	3	3	3	17	0
2	4	1	2	2	2	3	1	2	2	2	2	2	2	2	4	2	4	4	2	2	4	2	2	4	2	4	2	2	2	2	2	3	3	2	2	3	3	3	3	3	2	2	2	2	4	3	3	17	0
2	2	2	2	2	3	2	2	2	4	4	3	2	2	2	2	3	4	2	4	1	2	1	1	1	1	1	1	1	3	1	1	1	1	1	3	1	1	1	1	1	1	1	1	1	1	1	1		0
2	3	2	4	2	2	2	2	3	2	2	2	2	2	3	4	2	2	2	3	1	1	1	1	1	1	2	1	1	4	1	1	2	1	1	4	1	1	1	1	1	4	1	1	1	2	1	1	18	0
3	2	3	2	5	1	1	4	4	4	4	1	1	1	1	1	4	2	2	4	1	3	1	1	1	1	1	1	1	1	1	1	1	1	1	2	1	1	1	1	1	3	1	1	1	1	1	1		0
3	2	1	2	4	1	1	1	1	4	2	3	2	2	2	3	3	3	4	4	1	2	1																						1	3	1	1	19	0
2	4	1	3	2	2	2	2	3	3	3	2	1	2	1	3	3	4	4	2	1	2	3	1	5	1	2	2	1	2	2	2	2	1	1	4	1	2	2	1	1	5	1	1	2	3	1	4	0	0
2	2	4	2	4	2	2	2	2	4	2	2	2	2	4	4	4	4	4	2	1	1	1	1	1	1	1	1	1	1	1	1	1	1	1	3	1	1	1	1	1	3	1	1	1	1	1	3	19	0
2	2	2	2	2	2	2	2	2	4	2	2	2	2	4	4	4	4	4	2	1	1	1	1	1	1	1	1	1	1	1	1	1	1	1	3	1	1	1	1	1	3	1	1	1	1	1	3	19	0
1	1	1	1	1	1	1	3	1	1	1	3	1	1	1	3	1	3	5	5	1	1	1	1	5	1	1	1	1	2	1	1	3	1	1	1	1	1	4	2	2	1	2	2	3	2	1	4	18	0
4	4	4	2	2	4	4	4	4	2	4	4	4	4	4	4	4	2	2	4	1	5	1	1	1	1	1	1	1	5	1	1	1	1	1	3	1	5	5	1	1	3	1	1	1	1	1	1	0	0
3	3	2	4	3	3	3	2	2	3	3	2	2	2	2	3	3	3	3	2	4	3	1	1	4	1	3	1	1	1	1	1	1	1	1	4	1	1	1	1	1	4	1	1	1	2	1	3	0	0
1	4	1	3	2	2	4	2	2	2	2	2	2	2	2	1	4	4	2	2	1	3	1	1	3	3	3	1	1	2	1	1	1	1	1	2	1	1	1	1	1	5	1	1	1	1	1	1	18	0
3	3	1	3	3	4	4	3	3	3	3	3	3	3	3	2	2	3	3	3	1	1	1	1	5	1	1	1	1	1	1	1	1	1	1	5	1	1	1	1	1	5	1	1	1	1	1	1	17	0
3	2	2	2	2	2	2	2	2	2	4	2	4	4	2	4	4	2	4	4	1	1	3	4	2	1	1	1	1	3	1	1	1	1	1	3	1	1	1	1	1	1	1	1	1	1	1	1	13	0
2	3	1	2	3	4	3	3	4	4	3	2	2	4	3	4	2	3	2	3	1	1	1	1	2	1	1	1	1	2	1	1	1	1	1	5	1	1	2	1	1	4	1	1	1	1	1	1	17	0
2	2	2	2	2	4	2	4	2	2	2	3	2	2	3	4	2	2	2	4	1	1	1	1	1	1	1	1	1	3	1	1	1	1	1	5	1	5	1	1	1	5	1	1	1	1	1	1	0	0
2	2	2	2	2	2	2	2	2	3	3	2	2	2	3	4	3	4	2	3	1	1	2	1	1	1	1	1	1	1	1	1	1	1	1	5	1	1	1	1	1	5	1	1	1	1	1	1	88	0
2	4	3	2	2	2	4	2	4	2	4	2	2	2	4	2	2	4	2	4	1	1	1	1	1	1	1	1	1	3	2	1	1	2	1	3	1	2	1	1	1	1	1	1	1	1	1	5	19	0
2	2	3	3	4	2	2	2	2	4	2	3	3	3	2	2	2	3	3	4	1	2	2	1	2	1	2	1	1	3	1	1	3	4	1	1	3	1	5	4	1	1	1	1	1	2	1	3	19	0
4	4	4	4	4	4	4	3	4	3	4	2	4	4	4	4	3	3	2	3	1	2	1		1	1	1	1	1	1	1	1	1	1	1	5	1	1	1	1	1	5	1	1	1	1	1	1	18	0
1	1	1	5	5	1	1	1	1	5	1	1	1	1	1	1	1	5	5	1	1	5	1	1	5	1	5	1	1	1	1	1	5	1	1	1	1	1	5	1	1	1	1	1	1	5	1	5	18	0
	1	1	5	5	1	2	2	3	3	3	4	4	4	4	5	5	1	2	2	1	5	1	1	5	1	5	1	1	1	1	1	5	1	1	1	1	1	5	1	1	1	1	1	1	5	1	5	0	0
4	4	3	3	2	3	4	4	4	2	3	3	3	3	3	3	3	3	3	3	1	1	1	1	1	1	1	1	3	1	1	5	5	1	1	5	1	1	1	1	1	5	1	1	1	1	1	4	2	0
2	2	3	3	3	1	1	1	1	5	1	1	1	1	1	1	1	5	5	1	1	5	1	1	5	1	5	1	1	1	1	1	1	1	1	5	1	1	1	1	1	5	1	1	1	1	1	1	0	0
3	2	3	3	3	2	3	1	3	1	1	2	3	3	3	4	2	1	5	1	1	1	1	1	1	1	5	1	1	5	1	1	4	1	1	4	1	1	3	1	1	1	1	1	1	1	1			0
2	2	2	4	4	2	2	2	2	4	2	2	2	2	2	2	2	4	4	2	2	1	1	1	2	1	1	1	1	2	1	3	1	1	1	4	1	1	1	1	1	5	1	1	1	1	1	5	15	0
2	2	1	2	2	2	2	2	2	1	4	4	4	2	5	5	5	1	1	2	1	1	1	2	1	1	2	1	1	4	1	1	2	1	1	4	1	1	1	5	1	1	1	1	1	1	1	1	15	0
4	3	3	3	2	1	1	1	3	3	3	4	2	3	3	3	5	1	5	1	5	1	2	1	1	1	1	1	1	2	1	1	1	1	1	5	1	1	1	1	1	5	1	1	1	1	1	1	16	0
2	2	2	4	4	2	2	2	2	4	2	2	2	2	2	2	2	4	4	2	1	5	1	1	5	1	5	1	1	1	1	1	5	1	1	1	2	2	4	2	2	2	2	2	2	4	2	4	0	0
3	4	2	2	3	4	4	2	2	3	3	2	1	2	3	2	2	3	2	4	3	2	2	1	3	2	3	1	2	4	2	1	4	1	1	2	1	2	3	1	1	2	1	1	1	3	1	3	22	0
2	2	2	2	2	2	2	2	2	3	3	2	2	2	3	3	3	4	4	3	1	1	2	1	1	1	1	1	1	1	1	1	1	1	1	5	1	1	4	2	3	3	3	3	2	4	2	2		0
1	2	1	3	2	5	2	2	2	1	4	4	3	1	5	5	5	2	2	3	3	5	1																						2	2	4	3	0	0
3	3	3	3	3	3	3	3	3	3	3	2	4	3	4	4	3	2	3	4	1	5	1	1	4	4	4	1	2	3	2	1	3	2	2	2	3	3	4	3	3	3	3	2	1	5	1	2		0
4	4	4	2	2	4	4	4	4	2	4	4	4	4	4	4	4	2	2	4	3	1	1	1	1	5	1	3	3	1	1	1	5	1	1	1	1	2	5	3	1	4	1	1	1	5	1	5	18	0
1	1	5	2	2	1	2	2	1	3	4	2	1	3	2	4	2	2	5	2	1	3	3	2	2	2	3	1	1	1	3	2	5	2	1	1	1	1	4	3	1	4	2	3	2	5	3	5	0	0
3	3	1	3	1	1	1	1	3	1	3	1	1	1	1	5	5	5	1	3	5	1	5	1	1	1	1	1	1	5	1	1	1	1	1	5	1	1	1	1	1	5	5	1	1	1	1	1	0	0
4	2	2	2	2	2	2	2	2	3	2	1	1	1	2	3	4	1	3	5	1	1	1	1	5	1	2	1	1	1	1	1	1	1	3	1	5	5	1	2	3	2	3	4	4	3	3	2	22	0
1	1	2	4	4	3	3	3	3	3	3	3	2	2	2	5	5	1	1	5	1	5	1	1	5	1	5	1	1	1	2	2	3	3	3	4	4	4	2	4	4	4	4	4	4	2	4	2	19	0
2	2	2	3	3	3	1	1	1	5	1	1	1	1	1	1	1	5	5	1	2	4	2	2	4	2	4	2	2	3	3	3	3	3	3	3	3	3	3	3	3	3	3	3	3	3	3	3	0	0
1	1	2	4	5	1	2	2	1	4	1	4	1	1	4	1	4	5	2	1	1	2	1	1	5	1	4	4	4	4	1	4	5	4	1	4	1	1	5	1	1	1	4	4	4	2	1	5	20	0
1	1	1	1	1	1	1	1	1	1	1	5	1	1	5	5	5	1	1	5	4	2	1	1	2	1	2	4	4		3		1	2	1	4	4	4	2	5	1	1	4	5	4	5	4	1	20	0
4	2	4	4	5	4	5	2	1	4	4	2	4	4	2	2	4	4	4	4	1	1	1	1	2	1	2	1	1	1	1	1	5	5	1	1	5	1	5	1	5	5	1	1	1	1	1	1	17	3
2	3	5	3	2	1		4	2	2	2	4	1	1	4	2	1	3	3	1	4	4	2	5	3	2	4	3	4	5	1	2	2	2	3	1	2	5	2	2	3	3	4	2	5	5	2	2	16	0
2	3	2	2	2	2	2	2	3	2	3	3	3	3	3	3	3	3	3	3	1	2	1	1	2	1	2	1	1	3	1	1	2	1	1	3	1	1	2	1	1	2	1	1	1	2	1	2	20	0
5	4	2	3	2	4	2	2	2		2	2	2	4	3	4	4	4	2	3	2	3	2	1	2	4	4	1	1	5	4	5	3	3	4	3	4	2	3	1	1	1	1	1	1	3	1	3	16	0
2	4	2	2	2	2	2	2	2	2	3	4	1	2	3	2	4	2	3	3	2	2	1	1	1	1	1	1	1	1	1	2	2	1	1	3	2	1	1	1	1	3	1	1	3	2	1	2		0
5	4	1	1	4	1	5	3	2	1	3	5	2	5	1	2	4	3	4	3	1	1	1	1	1	1	5	5	1	3	1	1	1	1	1	3	1	4	1	1	2	1	1	1	4	5	1	1
4	4	4	2	2	4	4														4	4	1	1	3	3
4	3	2	5	5	3	2	1	1	5	3	2	2	2	2						1	3	3	1	4	2	3	2	2	1	1	1	2	2	1	2	2	2	3	2	2	1	2	3	5	5	3	4
2	4	4	4	2	2	3	2	3	2	3	2	2	2	2	3	3	2	2	2	1	1	1	1	1	1	2	1	4	3	4	4	2	4	4	5	4	3	3	1	1	3	1	1	4	2	1	3		1
2	4	4	4	4	4	3	2	1	3	4	5	3	3	3	3	3	5	3	4	1	1	1	4	5	1	5	1	1	2	1	1	2	4	1	5	1	1	5	5	1	4	1	1	1	5	1	3	18	0
2	2	2	2	2	2	2	2	2	2	2	4	2	2	2	4	2	2	2	2	1	2	2	1	2	1	2	1	1	2	1	1	2	2	1	2	1	1	2	1	1	2	1	1	1	2	1	2	18	0
1	1	1	4	4	2	1	1	2	4	1	1	2	2	2	2	2	4	4	2	1	5	1	1	4	2	5	1	1	2	2	1	5	2	2	3	3	4		2	3	2	3	3	2	4	3	3		0
[truncated: 81 more columns]
